# Supplementary material for: Performance of HLA allele prediction methods in African Americans for class II genes HLA-DRB1, −DQB1, and –DPB1
Source: BMC Genet. 2014 Jun 16;15:72. doi: 10.1186/1471-2156-15-72 (PMC4074844; doi:10.1186/1471-2156-15-72)
Supplement: Additional file 1 — “HIBAG European Ancesty allele prediction measures for ACCESS European Americans”. [file 1471-2156-15-72-S1.xlsx]

## Sheet: Sheet1
Additional file 1: HIBAG European Ancesty allele prediction measures for ACCESS European Americans.
GENE: HLA-DRB1 ( n=480 ACCESS European Americans)
ALLELE	FREQ	AAC	SEN	SPC	PPV	NPV		Abbreviations:	ALLELE = two-field allele
01:01	6.14583	99.4792	100	99.4451	92.1875	100			FREQ = allele frequency
01:02	1.66667	99.7917	87.5	100	100	99.7886			ACC = classification accuracy
01:03	0.416667	99.6875	25	100	100	99.6872			SEN = allele prediction sensitivity
03:01	13.0208	99.5833	99.2	99.6407	97.6378	99.88			SPC = allele prediction specificity
03:05	0.208333	99.7917	0	100	NA	99.7917			PPV = allele predictive value positive
03:06	0.104167	99.8958	0	100	NA	99.8958			NPV =allele negative predictive value
04:01	8.85417	98.9583	97.6471	99.0857	91.2088	99.7699
04:02	2.91667	99.6875	96.4286	99.7854	93.1034	99.8926
04:03	1.04167	99.1667	30	99.8947	75	99.2678
04:04	3.125	99.1667	90	99.4624	84.375	99.6767
04:05	0.416667	100	100	100	100	100
04:07	0.9375	99.6875	88.8889	99.7897	80	99.8947
04:08	0.833333	99.6875	62.5	100	100	99.6859
07:01	11.0417	99.8958	100	99.8829	99.0654	100
08:01	2.08333	99.8958	95	100	100	99.8937
08:03	0.208333	100	100	100	100	100
08:06	0.104167	99.8958	0	100	NA	99.8958
09:01	0.833333	99.8958	87.5	100	100	99.8951
10:01	0.833333	100	100	100	100	100
11:01	6.5625	97.2917	92.0635	97.6589	73.4177	99.4325
11:02	0.104167	100	100	100	100	100
11:03	0.416667	99.375	0	99.7908	0	99.5825
11:04	3.33333	98.4375	56.25	99.8922	94.7368	98.5122
12:01	1.45833	99.7917	92.8571	99.8943	92.8571	99.8943
13:01	5.72917	99.0625	98.1818	99.116	87.0968	99.8886
13:02	4.0625	99.5833	97.4359	99.6743	92.6829	99.8912
13:03	1.04167	100	100	100	100	100
13:05	0.208333	99.7917	0	100	NA	99.7917
13:15	0.104167	99.8958	0	100	NA	99.8958
13:16	0.625	99.375	0	100	NA	99.375
14:01	3.54167	99.6875	97.0588	99.784	94.2857	99.8919
14:04	0.104167	99.8958	0	100	NA	99.8958
14:08	0.104167	99.8958	0	100	NA	99.8958
14:21	0.104167	99.8958	0	100	NA	99.8958
15:01	15.4167	99.5833	98.6486	99.7537	98.6486	99.7537
15:02	0.833333	99.7917	87.5	99.895	87.5	99.895
15:03	0.104167	99.8958	0	100	NA	99.8958
16:01	1.25	99.6875	100	99.6835	80	100
16:07	0.104167	99.8958	0	100	NA	99.8958
GENE: HLA-DQB1 ( n=480 ACCESS European Americans)
ALLELE	FREQ	AAC	SEN	SPC	PPV	NPV
02:01	12.9167	100	100	100	100	100
02:02	9.79167	100	100	100	100	100
03:01	18.8542	98.9583	100	98.7163	94.7644	100
03:02	10.7292	99.2708	100	99.1832	93.6364	100
03:03	2.29167	99.7917	90.9091	100	100	99.7872
03:04	0.729167	99.2708	0	100	NA	99.2708
03:05	0.625	99.375	0	100	NA	99.375
04:01	0.3125	99.6875	0	100	NA	99.6875
04:02	1.875	99.6875	100	99.6815	85.7143	100
05:01	8.95833	100	100	100	100	100
05:02	2.08333	99.8958	95	100	100	99.8937
05:03	3.75	99.8958	97.2222	100	100	99.8919
06:01	0.833333	100	100	100	100	100
06:02	15	99.4792	97.9167	99.7549	98.6014	99.6328
06:03	7.08333	99.2708	95.5882	99.5516	94.2029	99.6633
06:04	3.33333	99.5833	93.75	99.7845	93.75	99.7845
06:09	0.833333	99.7917	87.5	99.895	87.5	99.895
GENE: HLA-DPB1 ( n=480 ACCESS European Americans)
ALLELE	FREQ	AAC	SEN	SPC	PPV	NPV
01:01	6.45833	99.7917	100	99.7773	96.875	100
02:01	11.7708	97.3958	90.2655	98.3471	87.931	98.6967
02:02	0.520833	99.4792	0	100	NA	99.4792
03:01	9.79167	97.5	98.9362	97.3441	80.1724	99.8815
04:01	43.2292	97.2917	99.2771	95.7798	94.7126	99.4286
04:02	10.4167	99.4792	96	99.8837	98.9691	99.5365
05:01	1.66667	100	100	100	100	100
06:01	1.5625	98.4375	0	100	NA	98.4375
08:01	0.104167	99.8958	0	100	NA	99.8958
09:01	0.625	99.7917	83.3333	99.8952	83.3333	99.8952
10:01	1.25	99.8958	100	99.8945	92.3077	100
11:01	2.91667	100	100	100	100	100
13:01	1.97917	99.8958	100	99.8937	95	100
14:01	1.45833	99.8958	92.8571	100	100	99.8944
15:01	0.729167	100	100	100	100	100
16:01	0.729167	99.8958	85.7143	100	100	99.8952
17:01	1.25	99.8958	100	99.8945	92.3077	100
19:01	0.833333	99.8958	87.5	100	100	99.8951
20:01	0.208333	99.7917	0	100	NA	99.7917
23:01	0.9375	99.0625	0	100	NA	99.0625
25:01	0.104167	99.8958	0	100	NA	99.8958
29:01	0.208333	99.7917	0	100	NA	99.7917
32:01	0.104167	99.8958	0	100	NA	99.8958
36:01	0.104167	99.8958	0	100	NA	99.8958
39:01	0.208333	99.7917	0	100	NA	99.7917
41:01	0.104167	99.8958	0	100	NA	99.8958
50:01	0.104167	99.8958	0	100	NA	99.8958
51:01	0.104167	99.8958	0	100	NA	99.8958
52:01	0.208333	99.7917	0	100	NA	99.7917
55:01	0.104167	99.8958	0	100	NA	99.8958
65:01	0.104167	99.8958	0	100	NA	99.8958
72:01	0.104167	99.8958	0	100	NA	99.8958
