# Supplementary material for: Performance of HLA allele prediction methods in African Americans for class II genes HLA-DRB1, −DQB1, and –DPB1
Source: BMC Genet. 2014 Jun 16;15:72. doi: 10.1186/1471-2156-15-72 (PMC4074844; doi:10.1186/1471-2156-15-72)
Supplement: Additional file 2 — “HIBAG African Ancesty allele prediction measures for ACCESS African Americans”. [file 1471-2156-15-72-S2.xlsx]

## Sheet: Sheet1
Additional File 2: HIBAG African Ancesty allele prediction measures for ACCESS African Americans.
GENE: HLA-DRB1 (n=325 ACCESS African Americans)
ALLELE	FREQ	AAC	SEN	SPC	PPV	NPV		Abbreviations:	ALLELE = two-field allele
01:01	2.16718	99.8452	92.8571	100	100	99.842			FREQ = allele frequency
01:02	2.9321	99.6914	94.7368	99.841	94.7368	99.841			ACC = classification accuracy
01:03	0.153846	99.8462	0	100	NA	99.8462			SEN = allele prediction sensitivity
03:01	6.48734	99.8418	97.561	100	100	99.8311			SPC = allele prediction specificity
03:02	7.71605	100	100	100	100	100			PPV = allele predictive value positive
03:05	0.153846	99.8462	0	100	NA	99.8462			NPV =allele negative predictive value
04:01	1.10759	99.2089	28.5714	100	100	99.2063
04:03	0.311526	100	100	100	100	100
04:04	0.771605	99.3827	20	100	100	99.3818
04:05	0.923077	99.0769	0	100	NA	99.0769
04:07	0.307692	99.6923	0	100	NA	99.6923
04:11	0.153846	99.8462	0	100	NA	99.8462
07:01	9.47205	99.6894	96.7213	100	100	99.6581
08:02	0.153846	99.8462	0	100	NA	99.8462
08:04	5.29595	99.6885	97.0588	99.8355	97.0588	99.8355
08:06	0.615385	99.6923	50	100	100	99.6914
09:01	2.19436	99.8433	92.8571	100	100	99.84
10:01	2.18069	99.8442	92.8571	100	100	99.841
11:01	13.9241	94.1456	60.2273	99.6324	96.3636	93.9341
11:02	2.60586	99.6743	87.5	100	100	99.6667
11:03	0.309598	99.8452	50	100	100	99.845
11:04	0.623053	99.6885	50	100	100	99.6875
11:10	0.153846	99.8462	0	100	NA	99.8462
11:19	0.153846	99.8462	0	100	NA	99.8462
12:01	4.79876	99.5356	90.3226	100	100	99.5146
12:02	0.462963	99.8457	66.6667	100	100	99.8452
13:01	8.30619	97.0684	66.6667	99.8224	97.1429	97.0639
13:02	6.66667	97.1667	57.5	100	100	97.0537
13:03	2.77778	99.8457	94.4444	100	100	99.8415
13:04	1.23077	98.7692	0	100	NA	98.7692
13:06	0.153846	99.8462	0	100	NA	99.8462
13:16	0.307692	99.6923	0	100	NA	99.6923
14:01	2.17391	99.2236	64.2857	100	100	99.2126
14:04	0.310559	99.8447	50	100	100	99.8445
14:07	0.307692	99.6923	0	100	NA	99.6923
15:01	2.00617	99.6914	84.6154	100	100	99.686
15:02	0.153846	99.8462	0	100	NA	99.8462
15:03	8.6478	100	100	100	100	100
16:01	0.153846	99.8462	0	100	NA	99.8462
16:02	1.07692	99.5385	57.1429	100	100	99.5356
GENE: HLA-DQB1 (n=325 ACCESS African Americans)
ALLELE	FREQ	AAC	SEN	SPC	PPV	NPV
02:01	7.07692	95.2308	95.6522	95.1987	60.274	99.6534
02:02	13.0435	93.6335	58.3333	98.9286	89.0909	94.0577
02:03	0.461538	99.8462	66.6667	100	100	99.8457
03:01	16.9753	97.2222	98.1818	97.026	87.0968	99.6183
03:02	2.92308	99.6923	100	99.683	90.4762	100
03:03	1.23077	98.7692	0	100	NA	98.7692
04:02	7.84615	100	100	100	100	100
05:01	17.5385	99.5385	97.3684	100	100	99.4434
05:02	3.07692	99.8462	95	100	100	99.8415
05:03	2.46154	99.5385	81.25	100	100	99.529
06:01	0.153846	99.8462	0	100	NA	99.8462
06:02	17.5926	95.8333	99.1228	95.1311	81.295	99.8035
06:03	3.07692	98.3077	65	99.3651	76.4706	98.8942
06:04	2	99.2308	61.5385	100	100	99.2212
06:08	0.461538	99.5385	0	100	NA	99.5385
06:09	2.76923	98.7692	61.1111	99.8418	91.6667	98.9028
GENE: HLA-DPB1 ( n=325 ACCESS African Americans)
ALLELE	FREQ	AAC	SEN	SPC	PPV	NPV
01:01	30.1538	95.3846	98.4694	94.0529	87.7273	99.3023
02:01	11.3846	90	89.1892	90.1042	53.6585	98.482
02:02	0.307692	99.6923	0	100	NA	99.6923
03:01	6.61538	98.4615	93.0233	98.8468	85.1064	99.5025
04:01	9.07692	96.3077	61.0169	99.8308	97.2973	96.248
04:02	11.8462	88.1538	0	100	NA	88.1538
05:01	0.307692	99.5385	50	99.6914	33.3333	99.8454
06:01	0.153846	99.8462	0	100	NA	99.8462
09:01	0.307692	99.6923	0	100	NA	99.6923
10:01	0.153846	99.8462	100	99.8459	50	100
11:01	4.15385	98.9231	77.7778	99.8395	95.4545	99.0446
13:01	5.38462	97.8462	62.8571	99.8374	95.6522	97.9266
14:01	0.307692	99.6923	0	100	NA	99.6923
15:01	0.461538	99.6923	100	99.6909	60	100
16:01	0.153846	99.8462	0	100	NA	99.8462
17:01	6.76923	96.4615	63.6364	98.8449	80	97.3984
18:01	6.61538	99.2308	93.0233	99.6705	95.2381	99.5066
19:01	0.307692	99.6923	0	100	NA	99.6923
27:01	2.15385	97.8462	0	100	NA	97.8462
29:01	0.153846	99.8462	0	100	NA	99.8462
30:01	0.461538	99.5385	0	100	NA	99.5385
34:01	0.153846	99.3846	0	99.5378	0	99.8454
39:01	0.615385	99.3846	0	100	NA	99.3846
40:01	1.07692	98.9231	0	100	NA	98.9231
49:01	0.307692	99.6923	0	100	NA	99.6923
55:01	0.153846	99.8462	0	100	NA	99.8462
76:01	0.153846	99.8462	0	100	NA	99.8462
80:01	0.153846	99.8462	0	100	NA	99.8462
