# Supplementary material for: Performance of HLA allele prediction methods in African Americans for class II genes HLA-DRB1, −DQB1, and –DPB1
Source: BMC Genet. 2014 Jun 16;15:72. doi: 10.1186/1471-2156-15-72 (PMC4074844; doi:10.1186/1471-2156-15-72)
Supplement: Additional file 3 — “ACCESS African American HIBAG model allele prediction measures for ACCESS African Americans”. [file 1471-2156-15-72-S3.xlsx]

## Sheet: Sheet1
Additional File 3: ACCESS African American HIBAG model allele prediction measures for ACCESS African Americans.
GENE: HLA-DRB1 (N=164 ACCESS African Americans)
ALLELE	FREQ	AAC	SEN	SPC	PPV	NPV		Abbreviations:	ALLELE = two-field allele
01:01	2.13415	100	100	100	100	100			FREQ = allele frequency
01:02	3.35366	100	100	100	100	100			ACC = classification accuracy
03:01	5.55556	100	100	100	100	100			SEN = allele prediction sensitivity
03:02	7.97546	99.6933	96.1538	100	100	99.6678			SPC = allele prediction specificity
03:05	0.304878	99.6951	0	100	NA	99.6951			PPV = allele predictive value positive
04:01	0.914634	100	100	100	100	100			NPV =allele negative predictive value
04:03	0.609756	99.3902	0	100	NA	99.3902
04:04	0.617284	99.6914	50	100	100	99.6904
04:05	0.925926	100	100	100	100	100
04:07	0.304878	99.6951	0	100	NA	99.6951
04:11	0.304878	99.6951	0	100	NA	99.6951
07:01	9.20245	100	100	100	100	100
08:02	0.304878	99.6951	0	100	NA	99.6951
08:04	5.52147	100	100	100	100	100
08:06	0.304878	100	100	100	100	100
09:01	3.04878	99.3902	80	100	100	99.375
10:01	2.13415	99.6951	85.7143	100	100	99.6894
11:01	16.8831	99.3506	100	99.2188	96.2963	100
11:02	2.53165	98.7342	50	100	100	98.7179
11:03	0.609756	99.3902	0	100	NA	99.3902
11:04	0.609756	99.3902	0	100	NA	99.3902
12:01	2.79503	99.6894	88.8889	100	100	99.6815
12:02	0.304878	99.6951	0	100	NA	99.6951
13:01	7.45342	99.6894	95.8333	100	100	99.6656
13:02	6.09756	99.6951	95	100	100	99.6764
13:03	2.45399	100	100	100	100	100
13:04	1.52439	98.4756	0	100	NA	98.4756
14:01	2.17391	99.3789	71.4286	100	100	99.3691
14:04	0.304878	99.6951	0	100	NA	99.6951
14:07	0.609756	99.3902	0	100	NA	99.3902
15:01	1.82927	100	100	100	100	100
15:02	0.304878	99.6951	0	100	NA	99.6951
15:03	7.66871	100	100	100	100	100
16:02	0.914634	100	100	100	100	100
GENE: HLA-DQB1 (n=188 ACCESS African Americans)
ALLELE	FREQ	AAC	SEN	SPC	PPV	NPV
02:01	6.91489	99.734	96.1538	100	100	99.7151
02:02	13.0319	98.6702	97.9592	98.7768	92.3077	99.6914
02:03	0.265957	99.734	0	100	NA	99.734
03:01	15.9574	99.2021	98.3333	99.3671	96.7213	99.6825
03:02	3.45745	100	100	100	100	100
03:03	1.32979	99.734	80	100	100	99.7312
04:02	8.7766	100	100	100	100	100
05:01	19.4149	100	100	100	100	100
05:02	3.45745	100	100	100	100	100
05:03	1.59574	100	100	100	100	100
06:01	0.265957	99.734	0	100	NA	99.734
06:02	17.5532	99.734	100	99.6774	98.5075	100
06:03	3.19149	99.2021	91.6667	99.4505	84.6154	99.7245
06:04	1.8617	99.734	85.7143	100	100	99.7297
06:08	0.265957	100	100	100	100	100
06:09	2.65957	99.734	90	100	100	99.7275
GENE: HLA-DPB1 (n=250 ACCESS African Americans)
ALLELE	FREQ	AAC	SEN	SPC	PPV	NPV
01:01	32.6	96.8	98.1595	96.1424	92.4855	99.0826
02:01	10.4	97	100	96.6518	77.6119	100
02:02	0.4	99.6	0	100	NA	99.6
03:01	6.4	98.6	96.875	98.7179	83.7838	99.784
04:01	7.8	98.4	94.8718	98.6985	86.0465	99.5624
04:02	12	96.8	80	99.0909	92.3077	97.3214
10:01	0.2	99.8	0	100	NA	99.8
11:01	4.2	98.2	100	98.1211	70	100
13:01	6	97.4	60	99.7872	94.7368	97.5052
14:01	0.2	99.8	0	100	NA	99.8
15:01	0.4	99.6	0	100	NA	99.6
16:01	0.2	99.8	0	100	NA	99.8
17:01	7.2	97.2	66.6667	99.569	92.3077	97.4684
18:01	6.2	98.6	96.7742	98.7207	83.3333	99.7845
19:01	0.4	99.6	0	100	NA	99.6
27:01	2	99.4	100	99.3878	76.9231	100
29:01	0.2	99.8	0	100	NA	99.8
30:01	0.6	99.4	0	100	NA	99.4
34:01	0.2	99.8	0	100	NA	99.8
39:01	0.4	99.4	50	99.5984	33.3333	99.7988
40:01	1.2	98.8	0	100	NA	98.8
49:01	0.2	99.8	0	100	NA	99.8
76:01	0.2	99.8	0	100	NA	99.8
80:01	0.2	99.8	0	100	NA	99.8
