# Supplementary material for: Performance of HLA allele prediction methods in African Americans for class II genes HLA-DRB1, −DQB1, and –DPB1
Source: BMC Genet. 2014 Jun 16;15:72. doi: 10.1186/1471-2156-15-72 (PMC4074844; doi:10.1186/1471-2156-15-72)
Supplement: Additional file 4 — “Allele prediction measures from ACCESS HIBAG models composed of equal numbers (n = 150) of ancestral West African and European chromosomes”. [file 1471-2156-15-72-S4.xlsx]

## Sheet: Sheet1
Additional File 4: Allele prediction measures from ACCESS HIBAG models composed of equal numbers (n=150) of ancestral West African and European chromosomes.
GENE: HLA-DRB1 (n=175 ACCESS African Americans)
ALLELE	FREQ	AAC	SEN	SPC	PPV	NPV		Abbreviations:	ALLELE = two-field allele
01:01	3.75723	100	100	100	100	100			FREQ = allele frequency
01:02	2.57143	100	100	100	100	100			ACC = classification accuracy
01:03	0.285714	99.7143	0	100	NA	99.7143			SEN = allele prediction sensitivity
03:01	6.39535	100	100	100	100	100			SPC = allele prediction specificity
03:02	6.57143	99.1429	86.9565	100	100	99.0909			PPV = allele predictive value positive
03:05	0.285714	99.7143	0	100	NA	99.7143			NPV =allele negative predictive value
04:01	2.02312	100	100	100	100	100
04:03	0.571429	99.4286	0	100	NA	99.4286
04:04	1.46199	100	100	100	100	100
04:05	1.14286	99.1429	25	100	100	99.1404
04:07	0.571429	99.4286	0	100	NA	99.4286
04:11	0.285714	99.7143	0	100	NA	99.7143
07:01	8.77193	100	100	100	100	100
08:02	0.285714	99.7143	0	100	NA	99.7143
08:04	4.85714	100	100	100	100	100
08:06	0.857143	99.1429	0	100	NA	99.1429
09:01	2.57143	99.1429	66.6667	100	100	99.1279
10:01	2.28571	99.7143	87.5	100	100	99.7085
11:01	10.9756	99.3902	97.2222	99.6575	97.2222	99.6575
11:02	3.16092	98.5632	54.5455	100	100	98.538
11:03	0.571429	99.4286	0	100	NA	99.4286
11:04	0.571429	100	100	100	100	100
11:10	0.285714	99.7143	0	100	NA	99.7143
12:01	5.20231	100	100	100	100	100
12:02	0.857143	99.1429	0	100	NA	99.1429
13:01	7.48503	99.4012	92	100	100	99.3569
13:02	6.06936	98.8439	80.9524	100	100	98.7842
13:03	2.57143	99.7143	88.8889	100	100	99.7076
13:04	0.862069	99.7126	66.6667	100	100	99.711
13:06	0.285714	99.7143	0	100	NA	99.7143
13:16	0.571429	99.4286	0	100	NA	99.4286
14:01	1.75439	100	100	100	100	100
14:04	0.571429	99.4286	0	100	NA	99.4286
14:07	0.571429	99.4286	0	100	NA	99.4286
15:01	3.73563	99.7126	92.3077	100	100	99.7024
15:02	0.285714	100	100	100	100	100
15:03	8	99.7143	96.4286	100	100	99.6904
16:01	0.285714	100	100	100	100	100
16:02	0.285714	100	100	100	100	100
GENE: HLA-DQB1 (n=175 ACCESS African Americans)
ALLELE	FREQ	AAC	SEN	SPC	PPV	NPV
02:01	8	99.7143	96.4286	100	100	99.6904
02:02	12.8571	98	88.8889	99.3443	95.2381	98.3766
02:03	0.571429	99.4286	0	100	NA	99.4286
03:01	17.4286	98	100	97.5779	89.7059	100
03:02	4.85714	99.4286	100	99.3994	89.4737	100
03:03	1.42857	99.7143	80	100	100	99.711
04:02	7.42857	100	100	100	100	100
05:01	19.1429	99.4286	97.0149	100	100	99.2982
05:02	2.28571	100	100	100	100	100
05:03	2.57143	100	100	100	100	100
06:01	0.285714	100	100	100	100	100
06:02	15.4286	99.7143	100	99.6622	98.1818	100
06:03	3.42857	98.5714	91.6667	98.8166	73.3333	99.7015
06:04	1.42857	99.7143	80	100	100	99.711
06:08	0.571429	99.4286	0	100	NA	99.4286
06:09	2.28571	99.7143	87.5	100	100	99.7085
GENE: HLA-DPB1 (n=175 ACCESS African Americans)
ALLELE	FREQ	AAC	SEN	SPC	PPV	NPV
01:01	26.5714	99.7143	98.9247	100	100	99.6124
02:01	12.2857	96.8571	100	96.4169	79.6296	100
02:02	0.571429	99.4286	0	100	NA	99.4286
03:01	7.71429	98	96.2963	98.1424	81.25	99.6855
04:01	12.8571	98.5714	93.3333	99.3443	95.4545	99.0196
04:02	14.2857	97.4286	90	98.6667	91.8367	98.3389
05:01	0.571429	99.7143	50	100	100	99.7135
06:01	0.285714	99.7143	0	100	NA	99.7143
10:01	0.285714	99.7143	100	99.7135	50	100
11:01	2.85714	100	100	100	100	100
13:01	3.71429	98.5714	92.3077	98.8131	75	99.7006
14:01	0.285714	99.4286	0	99.7135	0	99.7135
15:01	0.857143	99.1429	0	100	NA	99.1429
16:01	0.285714	99.7143	0	100	NA	99.7143
17:01	4.28571	100	100	100	100	100
18:01	6.57143	98.5714	95.6522	98.7768	84.6154	99.6914
19:01	0.571429	100	100	100	100	100
27:01	1.14286	100	100	100	NA	100
29:01	0.285714	99.7143	0	100	NA	99.7143
30:01	0.285714	100	100	100	100	100
34:01	0.285714	99.7143	0	100	NA	99.7143
39:01	0.857143	99.1429	0	100	NA	99.1429
40:01	1.42857	98.8571	20	100	100	98.8539
49:01	0.285714	99.7143	0	100	NA	99.7143
76:01	0.285714	99.7143	0	100	NA	99.7143
80:01	0.285714	99.7143	0	100	NA	99.7143
