# Supplementary material for: Performance of HLA allele prediction methods in African Americans for class II genes HLA-DRB1, −DQB1, and –DPB1
Source: BMC Genet. 2014 Jun 16;15:72. doi: 10.1186/1471-2156-15-72 (PMC4074844; doi:10.1186/1471-2156-15-72)
Supplement: Additional file 5 — “The SNPs HIBAG utilized in the ACCESS gene-specific models with results displayed in Table 2”. [file 1471-2156-15-72-S5.xlsx]

## Sheet: Sheet1
Additonal File 5: the SNPs HIBAG utilized in the ACCESS gene-specific models with results displayed in Table 2.
DRB1			DQB1			DPB1
SNP	COUNT		SNP	COUNT		SNP	COUNT		Abbreviations:	SNP = dbSNP identifier
rs3129846	1		rs1061808	5		rs3179306	1			Count = number of classifiers (out of a total of 100) within which each SNP appears
rs3129847	1		rs3129876	1		rs35265698	3
rs3135342	1		rs9268645	2		rs3135005	1
rs9268580	2		rs3129878	3		rs2621336	1
rs3129848	1		rs3135392	1		rs6929856	2
rs9268585	1		rs3129881	1		rs6929904	3
rs9394093	1		rs394657	1		rs7383081	2
rs3130284	1		rs9501628	5		rs12207915	2
rs9268589	3		rs3129882	2		rs2857116	1
rs9469110	1		rs9268657	1		rs2621333	1
rs7774047	2		rs6911419	1		rs2857115	3
rs4988822	2		rs9501629	1		rs2857113	2
rs4988821	4		rs6911777	2		rs2621332	1
rs4988820	1		rs3129884	4		rs2070120	1
rs4321864	2		rs3129887	1		rs11967235	1
rs408359	3		rs9268658	1		rs2621330	1
rs3135339	2		rs9268659	2		rs2070121	2
rs3129856	1		rs3135391	1		rs17501267	3
rs16870148	1		rs8084	1		rs2071475	1
rs2395172	1		rs2239805	2		rs45459295	1
rs9268606	1		rs11544315	1		rs17501287	2
rs984778	3		rs3129888	1		rs2621326	1
rs9501626	3		rs2239803	3		rs2071469	1
rs3134947	3		rs4935354	1		rs2071468	1
rs9268607	1		rs3177928	1		rs7742120	1
rs11759143	1		rs1131541	1		rs7762120	2
rs9268608	1		rs7196	7		rs2857107	1
rs17496307	1		rs1041885	2		rs1894408	1
rs3135338	1		rs3135388	1		rs1894407	1
rs9268609	1		rs2213586	1		rs1894406	2
rs3129861	5		rs2227139	1		rs9784858	2
rs2269423	4		rs3129889	1		rs17220136	1
rs3135337	2		rs9268668	1		rs9784758	1
rs3135336	1		rs3129890	2		rs9784869	1
rs3135335	3		rs9469113	1		rs9784876	1
rs7753264	1		rs12529078	1		rs2621321	1
rs3135334	1		rs520803	1		rs2857103	1
rs9268613	4		rs13209045	2		rs9271498	2
rs2027856	1		rs28895061	1		rs13209654	1
rs9268615	3		rs28895078	1		rs9271514	1
rs7739875	7		rs28895103	1		rs6905503	2
rs3096689	2		rs7754768	1		rs2857101	1
rs983561	1		rs7775108	1		rs10484565	1
rs3135397	2		rs3129897	3		rs241456	1
rs3129864	1		rs28895166	2		rs241454	1
rs5000563	5		rs28895171	2		rs241447	1
rs3135396	1		rs7776297	1		SNP6-32904729	1
rs3129868	5		rs7763262	2		rs4148876	1
rs3134945	2		rs28895205	3		rs241443	1
rs2395174	2		rs8192588	1		rs241442	2
rs9268626	3		rs4632888	1		rs241441	4
rs2395176	1		rs28732225	3		rs34350244	1
rs2395177	1		rs9268830	1		rs762808	1
rs3135395	4		rs9268831	2		rs241439	1
rs9268627	1		rs9268833	1		rs241438	3
rs6939787	2		rs9268835	3		rs241437	1
rs9268628	1		rs6903608	1		rs241436	2
rs9469089	6		rs6940063	1		rs9368744	1
rs3129871	5		rs9268853	1		rs4576294	1
rs9268633	3		rs9268857	1		rs1015166	2
rs9268634	1		rs11553430	1		rs241433	1
rs9268635	1		rs9268859	1		rs1800454	2
rs9268641	3		rs9268862	3		rs13208583	3
rs9405035	3		rs9268864	1		rs2097431	1
rs3129872	4		rs4428528	4		rs241432	1
rs6926336	11		rs7746751	2		rs9500915	1
rs3129875	2		rs415929	1		rs9500917	1
rs11970384	2		rs7767493	3		rs9296050	2
SNP6-32515751	3		rs9268877	5		rs241428	2
rs9268644	2		rs9268878	4		rs17533167	1
rs3135394	1		rs9268879	1		rs3819716	1
rs9268645	5		rs9268882	2		rs241426	2
rs3129877	1		rs9268885	3		rs13208918	2
rs3129878	8		rs9268907	1		rs3819720	1
rs3135393	3		rs9268923	4		rs17583244	1
rs3135392	3		rs9268925	1		rs3819721	3
rs41268928	1		rs9469120	3		rs1871665	1
rs6926374	3		rs9268927	1		rs2239701	1
rs9501628	6		rs45855	1		rs2071465	3
rs3129882	2		rs12529318	3		rs11969496	1
rs9268657	1		rs9268970	1		401753	1
rs17496549	5		rs9268973	1		rs17220199	2
rs6911419	2		rs9268974	2		rs2071544	1
rs9501629	2		rs9268979	2		rs4148870	3
rs6911777	3		rs9268980	1		rs2071552	1
rs17201595	1		rs9368726	1		rs4148868	5
rs35746374	9		rs9269043	2		rs4713598	2
rs3129883	2		rs6924760	1		rs3763366	8
rs3129884	2		rs9405108	2		rs3763364	1
rs3129886	2		rs7450278	1		rs3763349	2
rs3129887	4		rs7452863	4		rs9357155	1
rs9268658	2		rs2157338	1		rs9276810	2
rs9268659	4		rs2187823	2		rs6924102	1
rs8084	2		rs9286790	1		rs4713599	2
rs2239806	2		rs9366801	6		rs2071463	2
rs13218331	3		rs9269069	1		rs2071541	5
rs2239805	4		rs3132946	1		rs8842	2
rs2239804	2		rs9269070	2		rs3198005	1
rs11544315	2		rs9269071	3		rs1057373	1
rs7192	4		rs9348886	1		rs16871018	1
rs3129888	1		rs9269081	1		rs35399661	2
rs2239803	1		rs7755212	1		rs13215	3
rs2239802	3		rs6924267	5		rs9469284	1
rs4935356	1		rs9269102	2		rs16871026	2
rs4935354	3		rs13211921	1		SNP6-32924421	3
rs3134943	4		rs9269110	1		GA023748	1
rs3177928	2		rs9378212	2		rs45549832	3
rs7195	1		rs6925041	2		rs12527715	1
rs1131541	1		rs2894260	1		rs12529313	1
rs7196	1		rs9378213	3		rs2395270	3
rs7197	2		rs9391786	1		rs2127680	1
rs1051336	3		rs7748435	2		rs2127679	2
rs1041885	5		rs7748472	1		rs3135003	1
rs3135388	2		rs7749057	1		rs16871037	2
rs2213586	3		rs443198	2		rs4148879	3
rs2213585	4		rs9394101	5		rs2284190	2
rs2071288	1		rs1964995	2		rs2071481	4
rs2227139	4		rs11752428	1		rs2228108	1
rs3129889	1		rs2395209	3		rs9469285	2
rs3763326	5		SNP6-32595220	4		rs3763348	2
rs3763327	4		rs3179306	2		rs2071534	1
rs9268668	1		rs9269693	1		rs17587	1
rs3129890	3		rs35445101	1		rs28421666	5
rs7382085	2		rs17879125	3		rs2071476	1
rs9469112	2		rs17885011	5		rs9276815	3
rs9469113	4		rs34291045	1		rs9276819	1
SNP6-32258025	1		rs28366298	1		rs34518860	1
rs12525707	2		rs28366302	5		rs9276827	1
rs12529078	2		rs34350244	2		rs6938690	1
rs12529093	2		rs9270600	3		rs3752430	2
rs13209045	4		rs2854048	1		rs1055559	1
rs28895061	3		rs28366336	4		rs1133896	1
rs28895078	1		rs6922050	3		rs9271775	3
rs28895095	5		rs9270614	2		rs1383267	1
rs12524661	3		rs9270650	6		rs6904838	2
rs28895103	6		rs9270652	2		rs1580345	2
rs184003	1		rs9270665	2		rs6905477	1
rs7775108	1		rs2760985	2		SNP6-32946291	1
rs3129897	1		rs11752754	4		rs6906376	1
rs28895166	2		rs11757382	3		rs6929078	1
rs28895171	2		rs1061807	5		rs7453903	1
rs28895187	1		rs3830041	1		rs9276846	1
rs9268813	4		rs6938928	3		rs9276856	1
rs7763262	3		rs2516050	2		rs9276859	1
rs28895205	1		rs2516049	1		rs241415	1
rs13198610	3		rs9270856	1		rs28724900	4
rs4632888	1		rs10947317	4		rs9276881	1
rs28732225	3		rs9270911	3		rs4959118	1
rs9268830	1		rs2858870	2		rs7757767	1
rs9268831	7		rs13215135	5		rs2621426	5
rs9268833	1		rs602457	7		rs9968873	1
rs9268834	2		rs602875	2		rs9276899	2
rs9268835	3		rs9270984	5		rs2621423	1
rs6923504	1		rs615698	1		rs2170185	1
rs6903608	2		rs616187	6		rs9276909	2
rs9791337	1		rs9469093	1		rs2127675	3
rs9268838	2		rs618095	1		rs9276911	1
rs9268839	1		rs9271055	5		rs9501230	2
rs6940063	3		rs2858866	1		rs4947259	1
rs9268853	1		rs486912	2		rs1002985	1
rs2070600	2		rs4713555	1		rs7767277	2
rs9268854	2		rs9461776	1		rs9271891	1
rs9268858	1		rs3021303	3		rs7760573	1
rs9268859	4		rs12660719	1		rs7760732	1
rs9268861	1		rs482205	1		rs7765759	2
rs9268862	7		rs396960	2		rs10214760	1
rs9268863	7		rs482162	3		rs7761882	1
rs9268864	3		rs482044	3		rs9469300	1
rs4428528	9		rs647035	2		rs241411	1
rs7766843	1		rs660895	10		rs241410	1
rs7766854	1		rs673002	4		rs241409	1
rs7746751	4		rs13206219	4		rs3749980	1
rs7767493	5		rs1281937	2		rs241408	1
rs9268877	2		rs5021726	1		rs241406	1
rs9268878	2		rs3997868	2		rs11963774	2
rs9268879	2		rs502917	3		rs11969321	2
rs9268880	1		rs502771	2		rs17430286	2
rs9268882	1		rs3134930	1		rs241405	2
rs9268885	3		rs502055	2		rs9276915	1
rs1150753	1		rs13208027	3		rs9501233	2
rs1800684	1		rs9271246	1		rs9272130	1
rs9268887	1		rs2858862	4		rs9500923	3
rs9268906	6		rs7449585	2		rs9296053	1
rs9268907	5		rs35759989	1		rs9272143	1
rs9268911	4		rs3129750	2		rs1591	2
rs9268923	2		rs2395223	4		rs9469305	1
rs9268924	1		rs4530903	9		rs12183201	1
rs9268925	4		rs642093	3		rs4424079	1
rs9469120	6		rs4532479	3		rs9501234	1
rs9268926	1		rs2858859	2		rs9500926	2
rs9268927	4		rs5004276	4		rs1573650	1
rs2395185	1		rs9271325	3		rs1978030	1
rs2395188	1		rs8192564	3		rs386543	1
rs12529318	2		rs6931044	2		rs154986	1
rs9268969	3		rs6931277	3		rs9469311	2
rs9268970	1		rs9271347	2		rs154982	2
rs9268973	2		rs9271348	1		rs17214030	1
rs9268977	5		rs9271351	2		rs9276921	2
rs9268980	5		rs9271352	3		rs154980	1
rs204993	1		rs9271353	4		rs241458	2
rs9368726	3		rs3135005	1		rs12197929	1
rs9269043	5		rs11751024	1		rs194679	1
rs6924760	4		rs9271363	4		rs9296059	2
rs9405108	1		rs9271366	7		rs6924224	1
rs7450278	5		rs9271488	2		rs11756897	1
rs7452863	7		rs9271489	1		rs154978	1
rs2157338	2		rs34846487	5		rs3132131	1
rs2187823	4		rs9271498	1		rs154975	1
rs9286790	4		rs9271514	4		rs154972	5
rs35954087	3		rs9271539	6		rs1465651	1
rs2071292	2		rs17533090	5		rs241457	3
rs9366801	3		rs2097431	4		rs154971	1
rs9269069	11		rs9271586	14		rs3132132	1
rs9269070	2		rs3129763	11		rs45589540	1
rs9269071	2		rs35399661	5		rs28407322	2
rs9348886	4		rs9271589	4		rs12206426	2
rs9269081	4		rs3135003	6		rs23544	1
rs7755212	11		rs9271640	7		rs68600	1
rs6924267	1		rs28421666	4		rs151719	1
rs9269102	1		rs34518860	4		rs2071556	2
rs13211921	1		rs1269839	2		rs171329	2
rs9269110	1		rs9271775	11		SNP6-33013064	2
rs9378212	6		rs9271776	3		rs6909172	2
rs6925041	9		rs9271842	4		rs35372932	1
rs9269164	5		rs34217071	2		rs194675	2
rs2894260	3		rs3129768	2		rs17617333	1
rs2395195	3		rs9271891	4		rs12722042	1
rs9378213	2		rs6928272	7		rs6920787	1
rs9391786	4		rs9272070	9		rs28365995	1
rs7748435	4		rs9272105	13		rs35029304	1
rs7748472	7		rs9272130	1		rs16871169	1
rs204992	2		rs2267644	1		rs2187668	1
rs7749057	7		rs9272143	7		rs10484567	2
rs9394098	7		rs4424079	8		rs3130595	1
rs9394101	2		rs9272218	3		rs17583915	1
rs1964995	6		rs9272219	4		rs9469319	3
rs11752428	4		rs17211510	4		rs17879829	2
rs2395200	8		rs3104369	1		rs6926628	2
rs2395209	6		rs28407322	7		rs17617515	3
SNP6-32595220	1		rs28383344	9		rs3135029	1
SNP6-32605940	5		rs12722042	2		rs9378127	4
rs35700978	4		rs2187668	12		rs1431393	1
rs3179306	3		rs28383399	8		rs1431394	1
rs9269693	3		SNP6-32717083	15		rs28724903	1
rs35445101	10		SNP6-32717104	2		rs209474	1
rs3830135	5		rs9272744	14		rs580962	1
rs17879125	2		rs9272783	6		rs6905777	1
rs17885011	1		GA005592	8		rs1431395	1
rs34291045	5		rs9273012	5		SNP6-32717104	2
rs28366298	4		rs34276369	8		rs3129297	1
rs28366302	6		rs9273325	3		rs9276933	2
rs35265698	4		rs9296011	2		rs206783	1
rs34350244	12		rs9273327	6		rs206785	1
rs9270600	12		rs28483633	5		rs206786	1
rs28366336	5		rs9273349	11		rs10484568	1
rs35372932	8		rs6905282	3		rs3918150	1
rs6922050	2		rs7744001	4		rs683208	1
rs9270614	14		rs7744020	10		rs17840186	1
rs9270650	8		rs6905975	5		rs17220479	3
rs9270652	4		rs6905837	5		rs635688	2
rs9270665	6		rs6928482	8		rs17220493	2
rs2760985	6		rs2267645	2		rs3918143	3
rs9501605	2		rs9273363	12		rs11963236	2
rs11752754	8		rs6906021	1		rs34530779	5
rs11757382	3		rs9273368	3		rs206780	2
rs28605404	8		rs28672722	5		rs2066752	1
rs477515	7		rs28724231	11		rs2066744	1
rs6938928	2		rs1063355	12		rs2071876	1
rs2516050	17		rs9273448	7		rs1049526	1
rs2516049	5		GA023720	4		rs565876	1
rs2454138	6		rs34815750	1		rs9273012	1
rs2647062	4		rs2854275	7		rs16871297	2
rs9270856	10		rs479536	5		rs6901939	3
rs12663103	1		rs28746809	4		rs3135033	2
rs10947317	6		rs3830058	2		rs16871300	2
rs9270894	3		GA005627	2		rs206777	2
rs34102154	11		SNP6-32742347	4		rs3097645	2
rs9270911	8		GA005630	4		rs206776	2
rs2858870	12		rs6908943	2		rs6916071	5
rs13215135	10		rs3852215	5		rs206775	2
rs602457	2		rs2647025	2		rs3097646	1
rs602875	6		rs3828796	7		rs9276943	1
rs9270984	3		rs9267845	1		rs471279	4
rs9270986	6		rs2856698	6		rs172276	2
rs11756755	2		rs3135000	3		rs9500927	1
rs204991	5		rs3134996	3		rs172275	2
rs615698	3		rs9274689	2		rs11752697	2
rs616187	5		rs3134994	5		rs11757367	1
rs618095	5		rs9274741	8		rs486691	2
rs9271055	5		rs3129781	2		rs206766	1
rs2858866	2		rs1694112	1		rs9276964	2
rs486912	11		rs9275133	4		rs3128947	2
rs4713555	7		rs9275134	4		rs176248	1
rs9461776	2		rs9275136	3		rs12216336	1
rs3021303	5		rs17212090	3		rs2395300	3
rs643889	6		rs9275140	7		rs2894311	1
rs3132940	1		rs9275141	3		rs9276969	2
rs12660719	6		rs9275144	1		rs9276970	1
rs482205	7		rs3134978	4		rs12191230	1
rs482162	9		rs17212223	1		rs2395301	2
rs12206257	2		rs3134977	3		rs12199692	2
rs482044	8		rs7750477	3		rs172274	3
rs9271100	8		rs499606	1		rs12193085	1
rs566861	3		rs2856695	8		rs206762	2
rs647035	2		rs9275152	5		rs13205975	1
rs660895	6		rs3134976	4		rs13206015	2
rs536810	3		rs7755224	1		rs11966070	1
rs204990	6		rs3021058	7		rs17214134	1
rs17840121	5		rs9275154	9		rs3128931	2
rs673002	7		rs9275160	1		rs3128933	1
rs13206219	5		rs9275162	2		rs3128935	2
rs9271170	2		rs3134974	2		rs1044429	2
rs532098	2		rs4947342	5		rs35776718	1
rs674313	11		rs9275167	4		rs3128936	1
rs13206639	4		rs2856693	10		rs416622	2
rs1281937	7		rs2856692	1		rs9276975	3
rs5021726	10		rs28746976	2		rs3129304	1
rs3997868	2		rs12526612	4		rs9276976	1
rs204989	1		rs12528365	1		rs9276977	3
rs502917	8		rs9275169	2		rs3129303	3
rs502771	1		rs3134970	9		rs408036	2
rs502055	6		rs9275184	4		rs3129302	3
rs13207945	5		rs28747023	4		rs2581	2
rs13208027	6		rs28747027	1		rs6905282	2
rs9271246	2		rs3129713	1		rs2582	2
rs2858862	6		rs4538747	1		rs9276979	1
rs7449585	6		rs2395535	1		rs6913008	2
rs35759989	7		rs3129716	4		rs378352	2
rs9271286	10		rs4538748	5		rs365066	1
rs8192583	2		rs7774434	4		rs10947368	2
rs3129750	7		rs7774573	1		rs9276980	1
rs9271300	1		rs9405119	1		rs2284191	1
rs9271303	9		rs7775055	3		rs404557	3
rs2395223	6		rs7775228	2		rs11753831	1
rs4530903	5		rs9469219	4		rs6457694	3
rs521539	11		rs9469220	4		rs403414	2
rs642093	6		rs17581061	1		rs16871338	1
rs4532479	5		rs9275219	1		rs6911639	3
rs2858859	4		rs11758358	9		rs368910	4
rs5004276	9		rs4713586	1		rs3763342	1
rs9271325	4		rs3129718	4		rs4711313	3
rs13204672	4		rs3096690	1		rs4713604	3
rs6931044	7		rs9275223	1		rs447088	4
rs6931277	11		rs9275224	3		rs4559123	2
rs9271347	4		rs4713582	1		rs7744020	1
rs9271348	1		rs2858324	3		rs441126	1
rs9271351	1		rs9275245	2		rs34354079	1
rs9271352	3		rs2858319	1		rs6457699	1
rs9271353	2		rs9275273	2		rs4435981	4
rs3135005	2		rs9275282	3		rs9276992	7
rs8192576	6		rs9275288	2		rs34570277	2
rs11751024	6		rs5000635	1		rs413887	3
rs9271363	1		rs5000634	1		rs9270614	3
rs9271366	2		rs3129720	2		rs1476418	2
rs9271488	2		rs17427431	1		rs406506	1
rs9271489	7		rs5000632	3		rs6457700	2
rs34846487	2		rs17427445	3		rs2395304	2
rs9271498	6		rs2647017	3		rs2163472	1
rs9271514	4		rs6457617	2		rs423209	1
rs9271539	5		rs2858313	3		rs9276993	1
rs9271562	2		rs2647016	2		rs11964504	1
rs2071278	3		rs1475960	1		rs6905837	3
rs17533090	6		rs6457619	4		rs13216195	3
rs2097431	3		rs6457621	3		rs6935846	2
rs17533167	5		rs6457622	4		rs9276994	1
rs9271586	3		rs7745040	5		rs6936620	2
rs3129763	3		rs2647012	1		rs3130604	1
rs9271588	7		rs2395522	5		rs3130605	3
rs35399661	3		rs2647003	2		rs2395305	6
rs9271589	2		rs9357152	2		rs6928482	1
rs3135003	5		rs2856667	2		rs1346932	2
rs9271640	10		rs2647001	2		rs436370	3
rs28421666	5		rs17212469	3		rs9276995	2
rs34518860	2		rs9394113	3		rs387875	2
rs9271775	3		rs9275308	2		rs11758154	1
rs9271776	4		rs9275309	2		rs11755748	4
rs9271842	4		rs9275310	3		rs453920	2
rs34217071	7		rs2646998	1		rs6457701	1
rs3129768	5		rs2856664	7		rs6906636	1
rs6928272	1		rs9275312	5		rs419434	1
rs9272070	10		rs2646996	2		rs3130606	5
rs2114437	1		rs9275316	4		rs435119	2
rs9272105	4		rs9275319	3		rs6933782	2
rs9272130	2		rs1794282	4		rs13437053	1
rs9272143	5		rs9275326	3		rs3130607	1
rs4424079	3		rs2856726	3		rs423639	2
rs9272218	4		rs2856725	10		rs6906021	1
rs9272219	2		rs9275329	2		rs6457702	3
rs17211510	4		rs35998847	1		rs17220695	1
rs3104369	1		rs17427564	2		rs17214311	4
rs28407322	2		rs9275334	5		rs13203651	1
rs28383344	4		rs3135006	2		rs9296067	3
rs12722042	5		rs2858312	1		rs13203715	1
rs2187668	6		rs17427599	3		rs10456417	1
rs28383399	9		rs2856723	4		rs9296068	5
SNP6-32717083	3		rs9275354	2		rs3130610	1
SNP6-32717104	2		rs9275358	2		rs9277003	2
rs9272744	2		rs3135190	7		rs3129301	1
rs9272783	2		rs9275373	2		rs6909462	3
GA005592	5		rs9275374	1		rs2082261	1
rs9273012	1		rs9275375	3		rs6930608	1
rs34276369	4		rs2856720	2		rs9277005	1
rs11967083	1		rs2858309	1		rs3097648	3
rs17843604	4		rs9275382	3		rs13217173	1
rs9273325	4		rs9501648	1		rs7738250	3
rs9273327	2		rs9275384	1		rs397576	1
rs28483633	5		rs9275386	9		rs9277015	2
rs9273349	4		rs9275388	2		rs9277017	7
rs6905282	2		rs9275390	1		rs13210472	3
rs6905775	6		rs9275391	1		rs9277019	2
rs7744001	3		rs17615141	3		rs6933319	1
rs7744020	4		rs3130283	3		rs3128941	2
rs6905975	7		rs9296012	1		rs6933546	1
rs6905837	3		rs11752643	4		rs6913838	4
rs6928482	6		rs9275393	3		rs443623	1
rs9273363	5		rs9275395	2		rs1367732	1
rs6906021	4		rs9275399	5		rs13215763	1
rs9273368	2		rs9275400	1		rs9277025	2
rs28672722	1		rs9275401	5		rs9277026	4
rs28724231	3		rs9275406	2		rs3130171	2
rs1063355	1		rs2858308	3		rs3135195	8
rs9273448	2		rs2858307	2		rs493835	3
GA023720	5		rs479835	1		rs409443	4
rs3134942	3		rs9275407	2		rs13192294	1
rs34815750	2		rs3135001	2		rs380468	3
rs2854275	3		rs9275417	2		rs429073	1
rs1130399	4		rs2856718	5		rs34493748	5
rs28746809	2		rs35406540	2		rs379057	4
rs3830058	2		rs9275425	2		rs451923	3
GA005627	8		rs2647051	2		rs449676	4
SNP6-32742347	3		rs9275427	6		rs9270650	1
GA005630	7		rs2856705	3		GA023720	2
rs6908943	9		rs9275428	4		rs2858458	3
rs3852215	1		rs2856704	3		rs6914052	2
rs204987	2		rs13192471	1		rs448733	3
rs2647025	1		rs9275432	1		rs3097656	4
rs3828796	3		rs9275434	5		rs382198	15
rs2856698	6		rs1794275	3		rs13205699	2
rs3135000	4		rs9275435	2		rs763469	2
rs3134996	1		rs9275436	2		rs141112	4
rs9274689	3		rs9275439	4		rs34815750	3
rs3134994	2		rs9275440	3		rs414564	2
rs9274741	1		rs9275441	2		rs444821	3
rs3129781	2		rs9275442	1		rs439852	6
rs1694112	1		rs3134995	2		rs379569	5
rs9275133	1		rs17499655	1		rs406477	4
rs9275134	3		rs9275468	1		rs426523	6
rs9275136	6		rs9275473	1		rs9277052	5
rs17212090	4		rs9275475	3		rs9277053	5
rs9275140	2		rs9275482	1		rs3097657	7
rs9275141	4		rs9275483	7		rs410763	2
rs9275144	6		rs34751870	2		rs393906	6
rs3134978	2		rs9275507	2		rs7774158	5
rs17212223	11		rs35332745	2		rs441576	6
rs3134977	3		rs9275511	3		rs9277059	7
rs9267822	4		rs9275522	5		rs28893563	5
rs7750477	3		rs9275523	2		rs382626	4
rs3021061	1		rs9275524	1		rs3130174	7
rs2856695	7		rs12525220	8		rs3097659	3
rs3134976	2		rs16898264	4		rs1130399	3
rs7755224	8		rs9275556	5		rs2567274	3
rs3021058	2		rs16898262	2		rs375912	2
rs9275154	3		rs10947332	2		rs2105929	3
rs9275160	2		rs9275561	3		rs430620	2
rs9275162	6		rs4947344	1		rs3130177	2
rs2071287	9		rs6932517	6		rs450745	9
rs3134974	3		rs9275570	2		rs440841	6
rs4947342	3		rs3957145	4		rs7738815	9
rs9275167	3		rs3998157	1		rs3097662	2
rs2856693	2		rs4273728	5		rs3128953	3
rs2856692	3		rs4273729	7		rs7763404	19
rs12526612	2		rs17581326	3		rs7743129	4
rs12528365	2		rs17615250	4		rs9277174	3
rs9275169	1		rs9275572	1		rs9277178	2
rs3134970	10		rs17427887	2		rs9277194	2
rs28986321	1		rs436845	2		rs9277196	2
rs2856688	1		rs9275573	1		rs3130183	2
rs9275184	2		rs9275578	1		rs435549	2
rs28747023	2		rs9275579	1		rs3130184	3
rs28747027	3		rs9275580	2		rs3130185	3
rs3129713	4		rs12203586	2		rs3130594	1
rs4538747	1		rs9378124	2		rs367645	5
rs2395535	1		rs3129727	1		rs376877	4
rs3129716	2		rs9378125	4		rs5875431	1
rs4538748	1		rs9275582	3		rs9380335	3
rs7774434	4		rs3129728	3		rs17220829	1
rs3132935	1		rs3129729	4		rs2116260	2
rs7774573	5		rs9275590	4		rs2116261	1
rs7775055	3		rs9275593	1		rs2116262	27
rs7775228	4		rs7745656	4		rs4551215	6
rs9469219	3		rs2858333	2		rs6457709	7
rs9469220	3		rs2858332	5		rs7741912	4
rs17581061	1		rs2858331	2		rs2395309	21
rs9275219	3		rs9275595	5		rs34937821	3
rs4713586	4		rs7454108	2		rs588997	17
rs4248168	5		rs2647088	4		rs9277334	6
rs3129718	4		rs3957146	2		rs9277335	19
rs9275223	4		rs6935723	2		rs9469325	5
rs4713582	2		rs3104402	1		SNP6-32742347	1
rs9275245	3		rs11964847	1		rs9469329	4
rs2858319	1		rs3957147	1		rs17214519	4
rs9275273	3		rs2849015	1		rs6920104	2
rs9275282	1		rs9275601	1		rs7905	12
rs6907458	2		rs3892710	1		rs3077	8
rs9275288	2		rs6915986	1		rs2071362	5
rs13206018	1		rs9275613	1		rs7751577	1
rs5000635	3		rs6916779	1		rs6920116	9
rs3129720	2		rs9275652	1		rs2301226	3
rs17427431	1		rs13214718	1		rs9469331	10
rs5000632	3		rs9469224	1		GA005630	1
rs17427445	1		rs9469228	3		rs9469332	2
rs2647017	2		rs9275715	2		rs1054025	11
rs6457617	2		rs9469232	2		rs9469340	3
rs2647016	3		rs9275766	1		rs3179779	8
rs6457619	2		rs9275772	1		rs3180554	2
rs2647015	1		rs2395238	1		rs3180553	2
rs6457621	3		rs9267873	1		rs3180552	8
rs7745040	1		rs763027	1		rs3180551	8
rs2647012	2		rs763026	1		rs7768345	9
rs2395522	1		rs763024	2		rs1042190	5
rs1044506	6		rs12179605	1		rs6908943	4
rs9357152	1		rs9469246	1		rs1126544	13
rs9348891	2		SNP6-32800565	1		rs3830066	1
rs17499411	4		rs6936346	1		rs3830065	2
rs2856667	1		rs9275951	1		rs36081724	2
rs2647001	1		rs9275968	1		rs1126542	1
rs17212469	4		rs9275981	2		rs52820494	1
rs9394113	4		rs2858889	1		SNP6-33145452	3
rs9275308	3		rs9276017	1		rs52808337	2
rs9275310	3		rs5029393	1		rs10214910	3
rs3131296	1		rs9276071	2		rs2301224	4
rs10484561	1		rs9276090	2		rs2301220	6
rs9275312	2		rs2859113	2		rs9277341	6
rs2646996	5		rs9276138	1		rs13213149	4
rs9275319	1		rs9276145	2		rs4501465	3
rs1794282	1		rs2859110	2		rs4640928	3
rs2856726	1		rs2859107	1		rs6914849	2
rs206017	4		rs9276162	1		rs6914995	2
rs2856725	1		rs9267898	2		rs9380338	1
rs9275329	3		rs9276171	1		rs2647025	1
rs9275330	3		rs9276179	1		rs9348904	1
rs9275332	1		rs9276190	3		rs1431399	3
rs9275333	1		rs2859099	1		rs9357156	1
rs35998847	1		rs9276193	2		rs1431400	1
rs9275334	1		rs9276228	2		rs2051548	5
rs3135006	1		rs2859076	1		rs9380340	1
rs2858312	4		rs9276288	1		rs9394130	1
rs206018	3		rs2859071	1		rs9296073	6
rs9275338	1		rs2395107	2		rs9296074	1
rs9275353	5		rs7762228	1		rs987870	3
rs9275358	1		rs6457641	1		rs2071349	1
rs9275373	2		rs6457643	1		rs2071351	6
rs9275374	1		rs9276314	1		rs2071353	2
rs9275375	7		rs693797	1		rs2071354	11
rs9275376	1		rs9276320	1		rs3135021	2
rs2856720	2		rs13214143	1		rs7770418	4
rs2858309	2		rs17840170	1		rs7750458	2
rs9275382	2		rs7773149	1		rs2073520	1
rs9501648	1		rs9267908	1		rs2567279	6
rs9275384	3		rs9276351	1		rs2856821	1
rs9275390	3		rs9276354	1		rs1431402	5
rs17604492	1		rs9276366	1		rs1431403	2
rs9275391	3		rs3130348	1		rs3097671	2
rs17615141	1		rs549182	3		rs7760936	3
rs11752643	1		rs2894287	1		rs2567280	1
rs9275393	4		rs9276370	1		rs2567281	7
rs9275395	2		rs2894289	2		rs3130169	3
rs9275400	1		rs5021448	2		rs1042151	4
rs2647050	3		rs5021450	1		SNP6-33156664	5
rs9275406	2		rs9276385	1		rs9277356	3
rs2858308	6		rs9276394	1		rs17221171	1
rs2858307	3		rs10947338	2		rs7770370	4
rs9275407	3		rs9276398	5		rs2856826	3
rs3135001	3		rs9276399	2		rs928976	5
rs9275417	2		rs5018343	2		rs9378176	1
rs9275418	2		rs17432921	1		rs9378177	2
rs2856718	1		rs17500468	1		rs9501251	2
rs35406540	2		rs2213568	1		rs9500928	3
rs2858305	3		rs6901158	1		rs2856829	2
rs1150752	4		rs9276435	1		rs9277359	8
rs9275421	2		rs9276441	1		rs9277378	3
rs35120848	2		rs9276454	1		rs9277381	6
rs9275424	1		rs9276455	3		rs9277384	2
rs9275425	3		rs2213573	2		rs9277386	9
rs2647051	8		rs511027	1		rs3128961	2
rs9275427	2		rs2395254	1		rs9277392	1
rs2856705	4		rs5017092	1		rs9277394	3
rs9275428	1		rs9276483	1		rs9277395	3
rs2856704	3		rs3130304	1		rs9277396	11
rs13192471	3		rs9276488	1		rs9277409	5
rs9275434	3		rs9276489	1		rs9277410	3
rs1794275	3		rs2213572	1		rs9277419	3
rs9275439	2		rs9276514	2		rs9277421	1
rs9275440	1		rs9276547	1		rs9277426	8
rs9275441	1		rs6918223	1		rs9277428	1
rs9275442	1		rs6918592	1		rs9277432	4
rs3134995	6		rs5001631	2		rs41559424	2
rs17499655	2		rs5001627	1		rs9277458	2
rs9275468	3		rs7770045	1		rs3134994	1
rs9275483	4		rs7769959	1		rs9277462	8
rs34751870	1		rs7769974	1		rs9277463	1
rs9275507	1		rs7756516	1		rs9277464	6
rs35332745	1		rs7774644	1		rs9277468	1
rs28772285	1		rs7774973	1		rs9277469	1
rs9275523	4		rs439303	1		SNP6-33161587	7
rs9275524	2		rs7757475	2		rs3097675	7
rs12525220	2		rs3213483	4		rs9277471	3
rs9275555	3		rs2395256	2		rs9277472	3
rs16898264	4		rs2006165	3		rs9277477	3
rs16898262	2		rs4947347	1		rs9277480	6
rs10947332	3		rs7453920	1		rs9277488	3
rs9275561	4		rs2051549	1		rs9277492	1
rs4947344	1		rs11759423	1		rs9277495	6
rs6932517	2		rs2849016	1		rs9277497	9
rs9275570	1		rs9276585	1		rs9277515	3
rs3957145	3		rs9276586	1		rs1042544	5
rs3998157	7		rs7382794	1		rs9277533	1
rs4273728	2		rs7382828	1		rs9277534	4
rs4273729	2		rs9276604	1		rs9277535	3
rs17581326	1		rs9296044	1		rs9277539	6
rs17615250	2		rs6901084	1		rs9501255	11
rs9267835	1		rs6457656	1		rs9277540	1
rs9275572	2		rs6457658	1		rs9277541	5
rs9275573	1		rs6936428	1		rs9277542	3
rs9275578	2		rs377743	2		rs9277546	9
rs9275580	1		rs1383265	1		rs9277547	2
rs12203586	6		rs2857212	1		rs9277548	5
rs9378125	2		rs2857211	1		rs9270665	2
rs206016	1		rs2621419	1		rs9277549	6
rs9275582	2		rs412657	2		rs9277550	3
rs3129728	2		rs9276611	1		rs9277551	1
rs3129729	3		rs9276612	2		rs9277554	2
rs9275590	3		rs12663317	2		rs9501259	3
rs17581425	1		rs2857208	2		rs9277555	2
rs9275592	1		rs9267947	1		rs3128963	2
rs9275593	1		rs2857205	1		rs3128964	6
rs7745656	2		rs2857204	1		rs5875436	3
rs2647087	2		rs9276644	2		rs3128965	2
rs2858333	3		rs2857201	1		rs9275133	1
rs2647088	3		rs411326	1		rs3128966	5
rs2647089	1		rs12661352	1		rs3130186	2
rs6935723	2		rs2621409	2		rs3128968	6
rs3998159	1		rs2857197	1		rs9461832	3
rs3104404	2		rs13212165	2		rs3117228	1
rs3129731	2		rs4947348	3		rs3091281	4
rs2894381	1		rs28986337	1		rs9277557	3
rs3104407	3		rs2621400	1		rs9277558	2
rs3873444	1		rs28986359	1		rs9277560	5
rs3104410	1		rs28986363	1		rs9277561	1
rs17421624	5		rs427037	1		rs3117227	5
rs9275615	1		rs28986373	1		rs9296075	2
rs5024431	1		rs13203581	1		rs9296076	1
rs9275618	1		rs719653	1		rs9277565	2
rs384247	3		rs2857178	1		rs9277566	4
rs3104398	1		rs2857177	1		rs3097649	8
rs12181270	2		rs1842399	1		rs9277567	13
rs3104399	1		rs12665315	1		rs9277568	2
rs9275657	2		rs2261566	1		rs3130188	4
rs9275659	2		rs4546530	1		rs3091283	4
rs13214718	2		rs2621394	2		rs3128970	7
rs28772320	1		rs28986396	1		rs9296077	2
rs28772322	1		rs2621393	1		rs9296078	4
rs3104401	1		rs7762279	1		rs3097650	4
rs9469224	2		rs2857168	1		rs3097651	2
rs9275691	2		rs2621391	1		rs3117225	6
rs9469228	1		rs2621390	1		rs3097652	12
rs9275716	2		rs2857165	1		rs1367730	8
rs9469237	1		rs2621388	1		rs1367729	1
rs9275765	1		rs2261684	1		rs2395312	7
rs9461799	2		rs12664558	1		rs2068204	1
rs9275784	2		rs1158784	1		rs3128972	6
rs9275817	1		rs9276712	1		rs2179920	6
rs9275833	1		rs2857161	1		rs10484569	5
rs2395238	1		rs9276714	5		rs2281390	5
rs2894285	1		rs4318925	2		rs2281389	3
rs2395246	1		rs3134947	1		rs3128917	5
rs9275894	2		rs9267956	1		rs2281388	3
rs9275922	1		rs2157081	1		rs7763822	4
rs2859064	1		rs2857153	1		rs6928954	5
rs2859063	1		rs2857152	1		rs2295119	2
rs28772340	1		rs6920126	2		rs3117222	5
rs2859061	2		rs2621376	1		rs3128918	2
rs9275951	1		rs2621365	2		rs9689804	2
rs2858892	1		rs2199874	1		rs9275141	1
rs12528892	1		rs6919657	2		rs3130189	2
rs9275968	2		rs6917315	1		rs3130190	2
rs9275981	1		rs1480381	1		rs3130191	4
rs9275991	1		rs2857136	1		rs9461835	2
rs2858889	2		rs2857135	1		rs3130192	3
rs9276007	1		rs7382649	1		rs3117221	3
rs9276015	1		rs405875	1		rs3130195	4
rs5029394	1		rs2857129	1		rs3117219	2
rs438475	4		rs2621336	1		rs2395314	6
rs9276033	1		rs2857126	1		rs3117218	3
rs9276039	1		rs2857121	1		rs9275144	2
rs9276071	1		rs7381867	1		rs2144016	2
rs9276090	1		rs4947353	2		rs2144015	2
rs204895	1		rs2857118	1		rs2179916	4
rs9276132	1		rs2857117	1		rs3130196	1
rs9276138	1		rs2515892	1		rs3117216	5
rs9276149	1		rs2857115	2		rs6914616	1
rs9276158	1		rs2857114	2		rs3130198	2
rs379464	1		rs11244	1		rs3117213	1
rs9276162	1		rs2070120	2		rs7757520	1
rs2859105	1		rs2269423	1		rs3134978	4
rs9276168	1		rs3130309	1		rs3117211	1
rs9276171	1		rs2071479	1		rs3117209	1
rs9276172	1		rs2070121	1		rs9501269	2
rs7751856	2		rs2856995	1		rs3117242	4
rs2256594	1		rs2857111	1		rs3128924	4
rs9276179	2		rs1383258	1		rs3117239	1
rs9276180	6		rs2621326	1		rs6925184	2
rs2859099	1		rs2071469	1		rs4282438	1
rs2858884	1		rs2071468	1		rs2064479	2
rs2859090	1		rs7742120	2		rs2064478	3
rs2859078	2		rs2857107	1		rs4412248	2
rs429853	2		rs17429444	2		rs9296079	1
rs10484563	1		rs1894408	2		rs16868789	1
rs7762228	2		rs3763354	1		rs3130210	1
rs6457641	2		rs3763350	1		rs9500937	2
rs9276310	1		rs17220136	1		rs3134977	1
rs12183007	2		rs2621321	1		rs9277619	3
rs9276314	1		rs1559875	1		rs11753476	1
rs8192589	2		rs2857105	1		rs2064473	2
rs9276319	1		rs2857104	1		rs9368752	1
rs9276320	1		rs2856993	1		rs3117234	1
rs13214069	1		rs2395111	1		rs3130214	1
rs13199787	1		rs1894411	2		rs3128929	3
rs17840170	1		rs6905122	1		rs3117231	1
rs7772569	1		rs1044043	1		rs3130215	1
rs6457644	1		rs241456	2		rs3117230	1
rs430916	1		rs241453	1		rs3128930	1
rs9276351	2		rs241452	1		rs872956	1
rs9276354	2		rs241448	1		rs9296081	1
rs7773441	1		rs241447	1		rs9501272	1
rs9276359	4		rs4148876	1		rs6924545	5
rs520803	2		rs9296013	1		rs9380342	1
rs9276370	1		rs241445	1		rs9380343	1
rs9276373	1		rs241441	1		rs12174662	2
rs5021448	3		rs9267962	1		rs9469360	2
rs5021450	4		rs9380326	1		rs9394133	2
rs9276385	5		rs1015166	1		rs6937061	1
rs9717634	1		rs9469282	1		rs6921789	1
rs10947338	1		rs9501227	1		rs9461840	1
rs9276396	4		rs4148872	1		rs11751659	1
rs9276399	2		rs3096689	1		rs9275152	2
rs2051598	1		rs9500915	1		rs9277629	1
rs13199524	2		rs241429	1		rs733208	1
rs9276403	1		rs9296050	1		rs9277632	1
rs4394270	2		rs241428	1		rs733210	1
rs5018343	1		rs6457508	2		rs9277637	3
rs4275099	2		rs3819720	1		rs9277638	1
rs17432921	2		rs17583244	1		rs766932	1
rs2213568	1		rs2239701	1		rs760902	2
rs9276426	3		rs2071465	1		rs9277639	1
rs9276432	1		rs11969496	3		rs2894325	1
rs2213565	1		401753	1		rs6457714	3
rs8192585	1		rs2071544	1		rs1810472	2
rs9276435	1		rs4148870	1		rs6457715	2
rs2071800	1		rs4713598	1		rs6928350	1
rs1744	1		rs3763366	2		rs9277642	1
rs9276452	1		rs3763349	1		rs9277656	1
rs415929	2		rs6924102	2		rs3129294	1
rs9276455	1		rs4713599	1		rs3129290	1
rs9276460	3		rs2071543	1		rs13437613	2
rs9276465	1		rs2071463	2		rs3117039	1
rs4585553	2		rs11756846	1		rs3117038	1
rs8192584	2		rs9267972	2		rs3117035	3
rs2894291	1		rs45574138	3		rs3117034	2
rs2395254	1		rs8842	1		rs9277683	2
rs4415152	1		rs3198005	1		rs3117033	2
rs5017092	1		rs1057373	1		rs9277685	1
rs45855	1		rs13215	1		rs3117032	1
rs9276495	2		rs4711312	1		rs3117030	1
rs9276502	1		rs16871026	2		rs6901824	1
rs9276511	1		rs17213812	2		rs3129282	1
rs9276514	3		rs2071482	1		rs4713607	4
rs3132946	10		GA023748	2		rs3129279	3
rs7774443	1		rs2395270	1		rs9277723	1
rs9276547	1		rs4148881	1		rs9277724	2
rs915895	1		rs2071481	1		rs9277725	1
rs6918592	3		rs1351382	1		rs9277728	2
rs5001631	1		rs3763348	2		rs3117021	1
rs5001630	2		rs2071534	1		rs9277744	1
rs7770045	1		rs2071477	2		rs9277745	1
rs7774644	2		rs2071476	1		rs6913896	1
rs12211410	5		rs9276815	1		rs9277748	2
rs3096695	1		rs10223710	1		rs9277749	2
rs7774973	1		rs9276819	1		rs3129275	1
rs3213489	3		rs7766900	1		rs3117020	2
rs4305772	1		rs9296015	1		rs3130231	2
rs9276581	8		rs6904838	1		rs9277753	1
rs1023448	1		rs1383266	1		rs9277756	1
rs2395257	1		rs6928398	2		rs9277757	2
rs2395263	1		rs9276846	1		rs9277761	3
rs3830041	3		rs9276881	2		rs3130234	1
rs9276585	1		rs4959088	1		rs3117008	1
rs2071548	1		rs9276899	2		rs4947342	3
rs1573646	3		rs2170185	1		rs9277765	1
rs375244	4		rs2127675	1		rs9277766	2
rs6919798	1		rs9276912	1		rs3117004	2
rs35439528	2		rs1002985	1		rs3116998	3
rs9276595	1		rs35571244	1		rs9277767	1
rs9276596	1		rs7760573	1		rs9275167	1
rs7382794	9		rs2018501	1		rs3129269	1
rs9469093	4		rs1963772	1		rs3129268	1
rs9276604	1		rs10214759	1		rs6901221	1
rs6932639	1		rs9276913	1		rs6901663	2
rs9296044	1		rs241411	1		rs6901830	2
rs396960	1		rs241407	1		rs2294479	1
rs6457659	1		rs241406	1		rs9391753	1
rs6457661	4		rs11969321	1		rs2294475	1
rs1015575	1		rs17508331	2		rs3116992	2
rs8192565	6		rs9501233	1		rs2294474	2
rs1383264	1		rs9500923	1		rs9277771	1
rs2857212	2		rs9500924	2		rs9277791	1
rs2621420	1		rs9469089	1		rs2395352	1
rs1480382	3		rs3115572	2		rs2395353	2
rs3134930	4		rs9296053	1		rs2395354	1
rs28724890	2		rs9296054	1		rs7756467	1
rs2621416	3		rs9296056	1		rs12529868	1
rs2857209	1		rs9296057	1		rs7750231	2
rs9276610	1		rs17508373	1		rs7750000	1
rs2621413	1		rs241401	1		rs9366816	1
rs9276611	1		rs1591	1		rs3116983	1
rs12663317	1		rs9469302	1		rs3129258	1
rs2621412	1		rs9469305	1		rs7771728	2
rs367398	1		rs1573650	2		rs3116978	3
rs2857208	2		rs386543	5		rs6457721	1
rs9276614	2		rs7769282	2		rs4713610	2
rs13195441	3		rs154985	1		rs9277882	1
rs9276633	3		rs4713514	2		rs3129254	1
rs9276644	2		rs154982	1		rs9275169	1
rs2857201	1		rs9276921	2		rs3129250	2
rs2170183	2		rs35599935	1		rs3129249	2
rs12661326	3		rs241458	1		rs9277884	1
rs2857196	1		rs149392	3		rs11757382	3
rs1269854	1		rs194679	1		rs3134970	3
rs3134929	1		rs194677	1		rs9296085	1
rs2621407	4		rs9296059	1		rs9296086	1
rs4947349	2		rs9469312	2		rs7750683	1
rs34043227	2		rs6924224	1		rs7754341	1
rs13217231	1		rs3130316	1		rs7754499	1
rs391755	4		rs11756897	2		rs3130146	2
rs7749543	1		rs154978	1		rs2856688	4
rs13203642	1		rs3132131	2		rs3129235	1
rs13203581	1		rs154977	3		rs926419	1
rs2267644	5		rs154975	1		rs3129228	2
rs719653	2		rs3096700	3		rs3129227	3
rs719652	1		rs1465651	4		rs3129222	1
rs2621396	9		rs3132132	1		rs1009616	2
rs2261566	1		rs12662077	1		rs3129218	2
rs6925976	1		rs187764	3		rs3116972	2
rs2621393	1		rs23544	1		rs3130151	2
rs9276705	1		rs3115570	1		rs3116971	1
rs9296011	1		rs2071556	1		rs28747023	1
rs9276711	1		rs1042337	1		rs3130153	1
rs2621388	1		SNP6-33013064	1		rs9391756	3
rs2857164	7		rs6909172	1		rs2395363	1
rs2621386	1		rs6929298	5		rs2395364	2
rs2261684	1		rs194675	3		rs2395366	2
rs1158783	1		rs714289	1		rs2894326	1
rs479536	1		rs6934214	2		rs9277898	1
rs9501212	2		rs17617333	1		rs3130155	2
rs2187687	2		rs6920787	2		rs3129216	1
rs9276717	3		rs6457514	2		rs3129215	2
rs2157080	2		rs16871165	1		rs721394	3
rs2157079	1		rs12206377	1		rs721393	1
rs2157078	1		rs2857096	1		rs9277899	1
rs2067098	1		rs3101944	5		rs9277900	3
rs447903	7		rs10484567	2		rs6913635	5
rs2857152	2		rs17583852	1		rs9277904	1
rs499606	3		rs1480380	1		rs3129713	1
rs2621376	1		rs11970384	2		rs3129212	2
rs2187685	1		rs3130595	1		rs756441	1
rs499691	2		rs189865	1		rs756440	2
rs6937723	1		rs194682	3		rs721845	1
rs6938180	1		rs17583915	2		rs3116961	5
rs510321	3		rs9469319	2		rs9277910	1
rs7383606	1		rs17879829	1		rs3116960	1
rs9276734	4		rs1050391	1		rs9277911	3
rs2621365	3		rs150360	1		rs3116959	1
rs2621362	4		rs209475	1		rs9277913	2
rs2621360	2		rs580962	2		rs9277914	1
rs2199874	1		rs6905777	1		rs3130160	1
rs6919657	1		rs11757089	1		rs3116958	1
rs6917315	2		rs3129297	3		rs3129207	1
rs1480381	1		rs9276931	1		rs9277916	1
rs3132950	1		rs9276933	1		rs2395535	3
rs9276785	6		rs3115569	1		rs9277920	3
rs1054684	1		rs206783	1		rs9277925	2
rs1475960	1		rs16871255	2		rs3129203	1
rs2857126	2		rs206785	1		rs4713614	1
rs7383081	1		rs17584088	1		rs9368757	3
rs4947353	2		rs3918150	1		rs9277927	1
rs11967649	1		rs3115568	1		rs9277928	6
rs3096691	1		rs683208	4		rs3116956	4
rs2857117	1		rs3135330	2		rs2235499	2
rs2857116	5		rs3918151	1		rs734181	2
rs2857115	5		rs485502	1		rs2257126	3
rs7383433	2		rs11963236	1		rs9405002	3
rs2857114	1		rs34530779	1		rs2855455	2
rs2621331	1		rs9268005	1		rs2855453	1
rs11244	4		rs2071876	2		rs4538748	1
rs11967235	1		rs1049526	3		rs986521	3
rs2621330	1		rs9391645	1		SNP6-33244288	1
rs2071475	2		rs16871300	3		rs2855446	2
rs526945	1		rs206776	1		rs2855442	1
rs2857111	1		rs206775	1		rs2855441	1
rs17501287	2		rs9276943	1		rs2855440	2
rs2071472	1		rs9276952	1		rs7774434	1
SNP6-32892654	1		rs9500927	1		rs2855437	1
rs439844	3		rs3096686	1		rs1799910	2
rs2071469	1		rs206767	1		rs2855434	4
rs2071468	1		rs11752697	1		rs2855432	1
rs7762120	1		rs11757367	1		rs2855430	2
rs2857107	4		rs486691	1		rs2076312	3
rs17429444	1		rs3135333	1		rs2071026	2
rs3763355	1		rs206766	1		rs2071025	3
rs9267853	2		rs2894311	1		rs2254287	1
rs3763354	1		rs12204338	1		rs2855425	2
rs1894407	1		rs9276970	3		rs2855423	2
rs1894406	1		rs2395301	5		rs41266697	2
rs3763350	1		rs172274	1		rs9405119	2
rs9784858	1		rs185923	2		rs16868943	3
rs17220136	3		rs12193085	1		rs2744507	1
rs9784758	1		rs11966070	1		rs2744505	2
rs9784869	1		rs17214134	2		rs9277934	2
rs2621322	4		rs3128931	1		rs2269346	3
rs2621321	1		rs1044429	2		rs9469378	1
rs16870907	2		rs592625	3		rs9277935	3
rs2857105	1		rs2395114	1		rs1546877	4
rs16870914	4		rs9276976	1		rs1050673	1
rs479835	1		rs3129303	1		rs2072915	1
rs16870919	2		rs2581	2		rs6531	1
rs13209654	1		rs6913008	1		rs2076310	2
rs9501224	1		rs11962276	3		rs41266701	1
rs6925336	1		rs399604	1		rs7775228	1
rs2857101	3		rs365066	1		rs439205	2
rs241454	1		rs453779	2		rs383711	4
rs241451	5		rs9276980	1		rs107822	2
rs241447	3		rs369150	1		rs213210	3
SNP6-32904729	6		rs375256	2		rs213209	3
rs4148876	4		rs3115563	1		rs213208	4
rs241445	1		rs86567	1		rs9469219	1
rs762808	1		rs404557	3		rs2854028	1
rs9378123	1		rs11753831	1		rs213214	2
rs4148874	3		rs381218	1		rs1567464	1
rs9380326	3		rs16871338	6		rs28892580	1
rs4576294	1		rs6911639	1		rs11970296	4
rs399950	1		rs368910	2		rs9469220	4
rs2228397	1		rs4711313	1		rs386084	1
rs9501227	4		rs13207475	1		rs9277946	3
rs4148872	1		rs4486068	1		rs213220	1
rs241430	1		rs34354079	2		rs213221	5
rs4148871	1		rs413887	1		rs7755161	2
rs9500915	3		rs406506	1		rs17581061	2
rs241429	1		rs3132930	2		rs457565	1
rs9500917	4		rs2395304	4		rs9501289	2
rs9296050	2		rs9268082	1		rs213202	1
rs3819714	2		rs1367731	1		rs6935726	3
rs3819715	3		rs2395305	1		SNP6-33346036	2
rs241427	1		rs436370	1		rs17215210	3
rs13208918	2		rs9276995	1		rs9275219	1
rs17583244	1		rs35746374	1		rs465658	1
rs1871665	3		rs387875	1		rs466886	1
rs1426713	6		rs11758154	2		rs213205	3
rs2071466	3		rs11755748	3		rs213206	3
rs2071465	1		rs9276996	1		rs213207	1
rs2071544	3		rs453920	1		rs458679	4
rs4148870	2		rs419434	1		rs2231258	1
rs2071552	4		rs2114436	2		rs464367	1
rs440261	3		rs6906405	1		rs3445	1
rs4713598	1		rs13437053	1		rs469064	1
rs3763366	2		rs17220695	3		rs455567	1
rs3763364	1		rs13203715	2		rs467508	3
rs3763349	3		rs9296068	2		rs6906691	1
rs9276810	1		rs9276997	2		rs14398	2
rs6924102	1		rs3130609	2		rs3130257	2
rs2071543	8		rs9277002	1		rs4713586	1
rs11756846	1		rs9277003	1		rs463260	2
rs3198005	4		rs3115561	1		rs3130258	1
rs1057373	2		rs2082261	1		rs464865	3
rs9469283	1		rs3097648	1		rs456261	3
rs4711312	1		rs13217173	1		rs7754065	1
rs9469284	1		rs9277019	1		rs16869023	1
rs1057149	4		rs6934257	2		rs35149921	2
SNP6-32924421	2		rs9277029	3		rs2282850	3
rs16871027	5		rs493835	1		rs1059288	1
GA023748	2		rs13202658	2		rs15604	1
rs6457499	3		rs380468	1		rs5875446	1
GA023749	1		rs2858458	1		rs35404844	1
rs3130297	5		rs6914052	1		rs9469397	1
rs4148879	1		rs448733	1		rs12664430	2
rs2071481	1		rs3097656	1		rs2071888	2
rs377763	8		rs382198	2		rs9277972	1
rs3763348	2		rs763469	1		rs2282851	1
rs2071534	1		rs439852	1		rs16869040	1
rs17587	1		rs426523	1		rs3106189	1
rs389713	1		rs3097657	1		rs3130099	3
rs6930981	3		rs3130349	5		rs1061801	2
rs241417	1		rs441576	1		rs1061783	2
rs9276825	2		rs382626	1		rs2187889	1
rs7767288	2		rs2567274	1		rs3130100	3
rs9276826	4		rs375912	1		SNP6-33392707	1
rs1133896	1		rs2022539	2		rs2051625	1
rs1383268	1		rs430620	1		rs2239839	1
rs1871667	6		rs450745	1		rs6902291	2
rs1383266	1		rs440841	1		rs3130018	2
rs10484566	1		rs3128953	1		rs2073524	3
rs429150	3		rs7763404	1		rs4713582	2
SNP6-32946291	1		rs9277178	1		rs2858324	1
rs9276844	3		rs9277194	1		rs2858319	1
rs9276847	3		rs3096679	1		rs9275273	1
rs9276859	2		rs3135402	1		rs6938928	1
rs9276881	3		rs17220829	2		rs9275282	1
rs12182351	1		rs2116260	1		rs5000634	2
rs9968873	2		rs2116261	2		rs5000632	1
rs9276899	1		rs2116262	1		rs17427445	2
rs9276909	2		rs2395309	1		rs2647017	2
rs2127675	2		rs9469325	3		rs2516050	1
rs9501398	1		rs3130340	1		rs2647016	2
rs4947259	1		rs7751577	1		rs2395522	1
rs7767277	1		rs6920116	2		rs2647003	2
rs9267897	2		rs9469331	1		rs2856667	1
rs7740473	1		rs9268103	1		rs17212469	2
rs2018501	2		rs3180554	2		rs9394113	1
rs10214759	1		rs7768345	2		rs9275308	2
rs10214513	1		rs1126544	2		rs9275310	1
rs7761882	1		rs3830066	1		rs2646996	1
rs9461817	1		rs3115553	1		rs9275316	1
rs9501166	6		rs1126542	4		rs2856726	1
rs241411	5		rs52820494	1		rs35998847	1
rs241410	1		SNP6-33145452	1		rs9275334	1
rs241409	2		rs10214910	2		rs9270856	1
rs17508303	3		rs9277341	3		rs2858312	1
rs3749981	1		rs13213149	1		rs9275358	1
rs241407	3		rs4501465	1		rs3135190	1
rs11963774	3		rs4640928	1		rs10947317	1
rs508445	5		rs6914849	1		rs9275376	4
rs11969321	3		rs9380338	1		rs9275377	2
rs17508324	1		rs1431401	1		rs2858309	1
rs17430286	1		rs34129552	2		rs9275382	1
rs17508331	1		rs3134943	2		rs9275401	2
rs9276915	3		rs7750458	3		rs34102154	1
rs241404	1		rs2073520	2		rs3135001	1
rs9501233	1		rs9277419	1		rs9275418	1
rs9500924	1		rs9268132	1		rs2856718	3
rs9296056	1		rs41559424	1		rs9270911	1
rs3101942	1		rs9277464	1		rs2858305	1
rs2395107	4		SNP6-33161587	1		rs9275421	1
rs9469302	1		rs9277471	2		rs2647051	2
rs9469305	1		rs9268137	1		rs2856705	1
rs12183201	2		rs9277492	2		rs2858870	1
rs9296058	2		rs9277495	1		rs13192471	1
rs1585894	4		rs9277515	1		rs9275432	1
rs241398	1		rs7751896	1		rs1794275	1
rs693797	2		rs9277542	1		rs9275435	1
rs9500925	2		rs9277548	1		rs9275436	1
rs9500926	5		rs9277555	3		rs9275440	1
rs1573650	3		rs3128963	2		rs9275441	1
rs154985	2		rs3128966	1		rs13215135	3
rs154984	4		rs3128968	1		rs3134995	1
rs154983	2		rs9461832	1		rs9275473	1
rs9276920	1		rs9277560	1		rs9275482	3
rs17214030	5		rs9296075	1		rs34751870	1
rs9276921	1		rs2071288	1		rs35332745	2
rs9276922	1		rs9296076	1		rs28772285	1
rs35599935	1		rs3097649	1		rs9275524	1
rs241458	4		rs3128970	2		rs3957145	2
rs12197929	2		rs9268143	1		rs9270984	1
rs194679	1		rs9296078	1		rs9275573	1
rs194677	1		rs3097650	1		rs9275580	2
rs151724	3		rs10484569	1		rs9378124	1
rs9296059	6		rs2295119	1		rs3129727	1
rs6924224	1		rs9689804	2		rs9270986	1
rs549270	1		rs2144015	1		rs9275582	1
rs9501239	1		rs4713518	3		rs3129729	2
rs154977	3		rs3117216	2		rs615698	1
rs154973	1		rs6914616	1		rs2858332	1
rs154972	1		rs3130198	2		rs9275595	1
rs181997	2		rs2179915	2		rs616187	1
rs1465651	2		rs2395321	1		rs3104402	1
rs154971	3		rs2064479	2		rs3129731	2
rs3132132	1		rs4412248	1		rs2894381	1
rs187764	2		rs16868789	1		rs618095	2
rs45589540	1		rs3130210	2		rs3104405	2
rs23544	2		rs9500937	1		rs3104406	1
rs151719	1		rs3130211	1		rs3873444	1
rs2071556	1		rs9268148	1		rs3892710	2
SNP6-33013064	1		rs11753476	1		rs3997854	1
rs6909172	1		rs17221248	1		rs6915986	1
rs6929298	3		rs3117234	2		rs6936707	1
rs714289	3		rs3128927	1		rs9275615	1
rs17583782	1		rs3128929	3		rs3129735	1
rs45514397	5		rs872956	1		rs2858866	2
rs6906128	1		rs9296080	2		rs3104397	2
rs3101943	1		SNP6-32258025	1		rs9275652	1
rs9461823	3		rs6935269	1		rs9275653	2
rs28365995	2		rs9296081	1		rs12177980	2
rs16871165	1		rs9380342	1		rs13214718	1
rs12206377	2		rs7775397	1		rs28772320	1
rs35029304	6		rs9348906	1		rs28772322	1
rs2857096	2		rs9461840	1		rs9275682	3
rs3101944	1		rs9277629	2		rs3104401	1
rs17583852	1		rs3749966	1		rs4713555	1
rs3130595	1		rs9277637	1		rs9275698	1
rs189865	1		rs9277639	1		rs9275733	1
rs194682	1		rs6457715	1		rs9469237	1
rs16871226	3		rs9277643	1		rs9275766	1
rs17583915	1		rs9277645	1		rs9275772	1
rs129654	1		rs4947338	1		rs9275784	1
rs17879829	2		rs9277661	1		rs9275817	2
rs6926628	1		rs3129294	1		rs3021303	1
rs3135029	4		rs3117039	2		rs9275833	1
rs150360	5		rs1883414	1		rs2894285	1
rs411337	2		rs560505	2		rs643889	3
rs416352	1		rs9277685	1		rs9469246	1
rs1431394	3		rs3129286	1		rs9275926	2
rs28724903	4		rs3117030	2		rs12660719	1
rs209474	2		rs6901824	1		rs2858892	2
rs209475	4		rs4713607	1		rs9275971	1
rs580962	3		rs7769761	1		rs482205	2
rs6906517	2		rs9277731	1		rs9275991	1
rs1431395	1		rs9277756	2		rs5029393	1
rs3129297	1		rs3130233	2		rs9276024	1
rs9276931	1		rs3117008	1		rs9276039	2
rs1367727	6		rs3117005	1		rs9276051	1
rs11964188	2		rs11968795	2		rs9276062	1
rs17584088	3		rs3116998	1		rs9276090	1
rs424232	1		rs3130235	2		rs9276105	1
rs3918149	1		rs3129270	1		rs9276145	1
rs17840186	2		rs6925556	1		rs9276149	1
rs17220479	1		rs3116996	1		rs9276162	1
rs17220493	1		rs6901830	1		rs2859106	1
rs3918143	2		rs6901536	2		rs9276164	3
rs11963236	6		rs9277769	1		rs2859105	1
rs34530779	3		rs6910668	1		rs9276168	2
rs2066744	3		rs2294478	3		rs9276172	1
rs2071876	1		rs2294472	1		rs7751856	2
rs1049526	2		rs9277772	1		rs2859103	2
rs565876	2		rs4947261	1		rs9276179	3
rs16871297	1		rs9277791	2		rs9276190	1
rs382259	1		rs7756467	1		rs9276192	1
rs3135033	5		rs2395359	1		rs9276228	1
rs9391645	2		rs7750231	1		rs9276238	3
rs16871300	1		rs7750000	1		rs647035	1
rs17220500	4		rs3129258	1		rs2859076	1
rs206777	2		rs3129257	1		rs9276291	2
rs11967576	2		rs4713610	1		rs9276292	1
rs2849016	6		rs3129253	1		rs9276296	1
rs6916071	1		rs9296083	1		rs2859073	1
rs3097646	1		rs3129252	1		rs2859071	1
rs471279	1		rs3129250	1		rs6925725	1
rs9276952	1		rs7754200	1		rs6457641	1
rs206769	6		rs7754499	1		rs17885011	1
rs206768	1		rs9394139	1		rs536810	1
rs11752697	1		rs3129234	1		rs13214143	1
rs3135333	2		rs3129233	1		rs17840170	1
rs206766	1		rs3129228	2		rs7773149	1
rs9276964	5		rs3129224	2		rs6457644	1
rs371156	7		rs3129223	1		rs7773694	2
rs3128947	1		rs11965088	1		rs9276351	2
rs3128948	1		rs3116973	2		rs673002	2
rs12216336	2		rs4711320	2		rs9276370	1
rs2395300	3		rs3116972	1		rs2395249	1
rs2894311	1		rs2395362	3		rs10947337	1
rs9276969	1		rs11969268	2		rs2894289	1
rs12204338	2		rs11962040	1		rs5021448	1
rs419132	3		rs9268163	1		rs13206219	1
rs2395301	8		rs3864299	1		rs5021450	3
rs12199692	1		rs9268168	1		rs10947338	1
rs206762	2		rs544358	1		rs9276398	1
rs13206015	3		rs9268177	1		rs9271170	1
rs11967335	1		rs7341328	3		rs5018343	1
rs6922512	1		rs1265776	1		rs4275099	1
rs3128933	1		rs502626	1		rs9276407	2
rs3128935	1		rs9268199	1		rs9276425	1
rs1044429	2		rs9268200	1		rs17432921	9
rs592625	1		rs6939410	1		rs532098	2
rs376892	1		rs9268207	1		rs2227128	2
rs3128936	10		rs1018433	1		rs2213568	1
rs412657	9		rs1018431	1		rs9276427	4
rs9276976	2		rs1018430	1		rs9276428	2
rs3129303	1		rs2395141	3		rs9276430	1
rs2581	2		rs204995	1		rs674313	1
rs2582	7		rs9268218	1		rs4398729	1
rs399604	1		rs9268220	1		rs9276435	1
rs365066	4		rs6927379	1		rs9276441	1
rs10947368	2		rs2269424	1		rs9276449	1
rs453779	5		rs204993	1		rs2213574	1
rs9276980	1		rs9296020	1		rs9276455	1
rs375256	1		rs531094	3		rs1281937	1
rs411326	1		rs503042	1		rs2227136	1
rs1075893	5		rs6920338	2		rs5017093	1
rs6920363	6		rs2071292	2		rs5021726	1
rs2284191	1		rs6935715	1		rs9276482	1
rs86567	1		rs539703	1		rs10947340	1
rs11753831	3		rs540639	1		rs9276486	1
rs381218	1		rs547077	1		rs34291045	1
rs16871338	2		rs570963	1		rs3997868	1
rs6911639	2		rs487649	2		rs5014419	1
rs368910	2		rs485774	2		rs2213572	1
rs3763342	2		rs204992	2		rs502917	1
rs4713603	6		rs9501611	2		rs7774435	1
rs4711313	1		VG06S52442	1		rs9276547	1
rs4713604	2		rs552339	2		rs9276555	1
rs13207475	2		rs2856437	2		rs7769974	1
rs447088	1		rs501545	1		rs3213486	1
rs4559123	1		rs9348880	1		rs2301271	1
rs4486068	2		rs9368712	1		rs4305772	1
rs6457698	2		rs9368713	2		rs3213483	1
rs4435981	1		rs9368714	2		rs13208027	1
rs34570277	3		rs9380289	1		rs1023448	1
rs413887	5		rs9501605	1		rs2006165	1
rs406506	4		rs10484560	2		rs4947347	1
rs2395304	1		rs1003879	2		rs2395263	1
rs2163472	2		rs742582	2		rs9271246	1
rs423209	1		rs9380290	1		rs2051549	1
rs2567271	2		rs9405091	1		rs11759423	1
rs13198486	1		rs926592	1		rs9276585	2
rs11964504	1		rs3817982	1		rs1573648	1
rs11964507	1		rs3132940	1		rs2071548	2
rs6935846	1		rs3117138	1		rs1978029	1
rs9276994	1		rs3132943	1		rs2858862	2
rs6936620	1		rs2849013	1		rs6902723	1
rs3130604	1		rs9469099	1		rs9348894	1
rs3130605	1		rs2022531	2		rs6919798	1
rs387875	1		rs3132955	1		rs9276586	1
rs11758154	10		rs6903859	1		rs5019296	1
rs11755748	3		rs3117133	2		rs35439528	2
rs9276996	1		rs1265764	1		rs9276598	1
rs4713605	5		rs4959096	1		rs7449585	1
rs419434	1		rs2071279	4		rs9461809	1
rs3130606	1		rs3117128	2		rs9276604	1
rs6933782	2		rs9268285	1		rs35759989	1
rs13437053	4		rs910050	1		rs9296044	1
rs430188	3		rs6928126	1		rs9276606	1
rs423639	1		rs8192576	1		rs6457656	1
rs6457702	1		rs3117122	1		rs9276607	3
rs3807039	4		rs3117121	1		rs9271286	2
rs17214311	1		rs2076542	1		rs6936428	1
rs13203651	1		rs5875359	2		rs1383264	1
rs9296068	7		rs2076540	1		rs2857212	1
rs3130609	1		rs2076538	2		rs2857211	1
rs454748	1		rs761189	1		rs3129750	1
rs3130610	1		rs761188	3		rs2857210	1
rs9277003	2		rs3117119	1		rs2857209	1
rs13197513	2		rs3132963	1		rs2621413	1
rs6909462	2		rs1265762	1		rs9271300	1
rs2099239	1		rs1265759	1		rs9276633	1
rs3130166	1		rs3132962	2		rs2170183	1
rs7738250	5		rs3129906	1		rs12661352	2
rs440169	1		rs3117114	1		rs2857198	2
rs6934257	3		rs6907322	1		rs2857196	2
rs1367732	1		rs6907226	1		rs13212165	1
rs3135196	1		rs13196329	1		rs2621407	1
rs6920606	2		rs2395149	1		rs2621405	2
rs9277025	3		rs3129909	1		rs28986337	1
rs380468	2		rs2894249	1		rs34043227	1
rs429073	2		rs9268303	1		rs2621400	1
rs379057	8		rs11967083	1		rs7749543	2
rs451923	1		rs9268333	2		rs719654	1
rs3128943	1		rs6415129	2		rs719655	2
rs423196	1		rs2894250	1		rs642093	3
rs382198	1		rs9268343	1		rs719653	1
rs141112	1		rs3096697	2		rs2261566	2
rs9267958	1		rs3132934	1		rs2621394	1
rs9277052	3		rs3129916	1		rs17501072	1
rs410763	2		rs3129921	1		rs2857168	2
rs393906	2		rs3129922	2		rs9276711	1
rs7774158	1		rs3129923	1		rs2621390	1
rs3130174	1		rs9268361	1		rs28366302	1
rs2567274	1		rs3134942	1		rs1158785	1
rs405875	1		rs9268364	1		rs2261684	1
rs375912	5		rs3129928	1		rs12664558	1
rs2105929	3		rs2143462	1		rs1158784	1
rs450745	2		rs3129933	1		rs9271325	2
rs440841	1		rs3129934	2		rs9501212	2
rs17207986	1		rs3129936	1		rs9276714	1
rs410283	2		rs3129937	2		rs2157083	1
rs3130183	1		rs6903816	1		rs2157082	1
rs435549	9		rs9267821	1		rs9276715	1
rs2395309	1		rs3129941	2		rs13204672	2
rs9277334	1		rs3129942	1		rs4318925	1
rs9469325	1		rs2073044	1		rs9276718	2
rs17214519	1		rs2050190	1		rs2157081	2
rs6920104	2		rs2076535	1		rs9276720	1
rs3077	1		rs9267822	1		rs2157078	2
rs7751577	1		rs9268403	1		rs6931044	2
rs2301226	1		rs2071287	2		rs9276721	3
rs9469332	3		rs3129945	1		rs2857154	1
rs9469340	3		rs9268418	1		rs2857153	3
rs3180552	4		rs7758215	1		rs6931277	4
rs7768345	3		rs9268431	1		rs9276726	1
rs1126544	2		rs2395153	2		rs6932969	1
rs3830066	1		rs3132935	1		rs7383602	1
rs3830065	6		rs1980495	1		rs4947350	3
rs36081724	6		rs8180673	1		rs2621365	2
rs52808337	3		rs9268446	1		rs6919657	2
rs10214910	2		rs3117104	1		rs9271352	2
rs987870	6		rs6903053	2		rs9501214	1
rs9296013	1		rs9268449	1		rs2199870	1
rs3130169	1		rs9268454	1		rs6917315	1
rs3130342	2		rs3117102	1		rs1480381	4
rs9267962	3		rs28732201	1		rs2857136	2
rs9277359	1		rs9268459	2		rs7382619	1
rs3115576	1		rs6907458	2		rs7382649	1
rs9277384	1		rs9268460	3		rs9276785	1
rs9277386	3		rs6930777	1
rs9277426	2		rs4424066	1
rs9277428	1		rs17423649	1
rs41559424	1		rs17208657	1
rs9277462	3		rs3117099	2
rs6457508	1		rs17423691	1
rs3097675	1		rs9348883	1
rs9277471	3		rs3117097	2
rs9277472	1		rs12662906	1
rs6457509	2		rs3131296	2
rs6936204	1		rs17577980	1
rs9267972	1		rs16870130	1
rs3115574	1		rs7744293	2
rs2894240	3		rs3817973	1
rs10223580	1		rs28362675	1
rs10223710	1		SNP6-32470510	1
rs9296015	1		rs2076530	1
rs9357138	1		rs9268480	1
rs3115570	1		rs2076527	3
rs13196724	6		rs2076526	1
rs6457515	1		rs3129954	1
rs3115569	1		rs9267833	1
rs3115568	2		rs4713523	1
rs3130332	4		rs9469107	6
rs2395114	1		rs2294882	1
rs3115562	1		rs9268482	1
rs8283	2		rs3817964	1
rs2114436	1		rs17604492	3
rs17201917	1		rs3130294	1
rs3132931	1		SNP6-32478838	1
rs3132933	3		rs2076522	1
rs3096674	3		rs10947263	2
rs2022539	2		rs3806157	1
rs3096679	2		rs3763308	2
rs28732175	1		rs9268497	2
rs3115552	3		rs6926737	1
rs9268125	1		rs3129959	2
rs9268131	1		rs6927077	2
rs9268132	9		rs3763312	1
rs9268135	1		rs2071289	2
rs9268137	1		rs3763313	1
rs7751896	1		rs3763317	1
rs9501163	5		rs9380293	3
rs4713517	1		rs9268513	1
rs9268144	10		rs5007266	4
rs4713518	1		rs5007265	1
rs926070	3		rs5007263	2
rs3130287	4		rs5007262	2
rs204889	4		rs206019	1
rs17422727	3		rs5007259	1
rs3749966	1		rs5007258	1
rs560505	1		rs6906730	2
rs10947251	2		rs9391860	1
rs6919543	1		rs6931451	2
rs6925335	1		rs9405098	2
rs11968795	1		rs9268517	1
rs6925556	1		rs3129963	1
rs9268153	1		rs12215079	2
rs9268154	3		rs9469108	1
rs204888	1		rs3129966	1
rs11965088	1		rs9268521	1
rs11969268	1		rs7759742	2
rs11962040	2		rs4959027	1
rs9268166	2		rs9268528	3
rs1269851	1		rs4959028	1
rs6457536	9		rs9268530	1
rs1265776	1		rs206015	1
rs9268192	3		rs9268531	1
rs11755505	1		rs4959098	1
rs502626	1		rs9268534	3
rs9268200	1		rs6908065	1
rs3864302	1		rs6908056	2
rs6934429	1		rs6930933	4
rs3130288	2		rs3135382	1
rs6939410	1		rs2395159	1
rs9268207	12		rs2227138	1
rs1018430	3		rs9268541	1
rs9268211	2		rs3135378	1
SNP6-32205268	2		rs3135376	1
rs6931409	2		rs3134799	4
rs6910071	3		rs3135373	1
rs6909790	3		rs3135372	1
rs3749967	2		rs2187820	2
rs9268219	1		rs2157335	1
rs9268221	1		rs17606000	1
rs6927379	1		rs9268556	1
rs9296020	6		rs3135369	3
rs498422	1		rs3135368	1
rs9268230	2		rs2395161	1
rs6935715	3		rs2395162	3
rs539703	2		rs2395163	3
rs540639	1		rs2395164	2
rs9268233	1		rs2395165	1
rs9268234	1		rs2395166	1
rs1150754	4		rs3135366	2
rs204892	3		rs9268557	3
rs9268235	9		rs12524667	2
rs487649	1		rs3135364	2
rs485774	1		rs3135351	4
rs9391734	2		rs9296027	2
VG06S52442	2		rs6457580	1
rs536693	1		rs6941934	2
rs3132957	1		rs2395170	1
rs533885	1		rs7738751	1
rs501545	4		rs732162	2
rs475909	1		rs1894552	1
rs28732177	2		rs3129844	1
rs9348881	3		rs9268577	2
rs3129949	1		rs3135343	1
rs4711293	4		rs9268579	1
rs3132959	1		rs3129846	1
rs11753510	2		rs3129847	1
rs9380290	1		rs3129848	1
rs9357140	1		rs3129852	3
rs2555456	5		rs9268589	2
rs6929776	6		rs9469110	1
rs1265754	2		rs7774047	3
rs926592	1		rs4348358	1
rs13211318	2		rs4988820	1
rs2273019	5		rs9501624	3
rs2022534	1		rs3134932	1
rs2022532	3		rs3129856	2
rs7768614	3		rs16870148	1
rs7383258	3		rs984778	1
rs3117135	1		rs7762370	1
rs3117133	2		rs9501626	1
rs1265764	2		rs9268607	1
rs3117131	1		rs3129859	1
rs9268283	1		rs3129860	2
rs910050	3		rs3135338	2
rs6928126	2		rs7356880	1
rs439343	2		rs3135337	1
rs3117124	1		rs3135335	1
rs969892	4		rs7753264	4
rs3117122	1		rs7773756	1
rs3117121	1		rs2027856	2
rs2076542	1		rs983561	3
rs2076540	2		rs3135397	1
rs2076538	4		rs3129864	4
rs761189	1		rs3129866	1
rs6938877	1		rs5000563	1
rs3117119	1		rs3129868	2
rs12662503	1		rs2395173	4
rs3132963	3		rs436388	1
rs204999	3		rs6939115	1
rs1265760	1		rs3129869	1
rs1265759	3		rs3129871	1
rs3132962	8		rs9268632	1
rs3129906	1		rs9268633	2
rs3129907	7		rs9268635	1
rs3117115	1		rs9268641	1
rs11961203	3		rs9405035	2
rs9268302	1		rs3129872	2
rs2894249	2		rs3129875	1
rs2395150	1
rs9268314	1
rs4713506	7
rs6905601	6
rs7744155	1
rs9268333	1
rs9268345	11
rs9268347	1
rs3129916	1
rs9268350	4
rs9268357	8
rs3129922	1
rs9296009	2
rs9268364	2
rs7769740	1
SNP6-32160233	1
rs3129933	1
rs3129934	3
rs3129936	1
rs3129938	2
rs6903816	1
rs3134608	2
rs3129939	2
rs2273017	1
rs3129943	5
rs7762877	3
rs7763192	1
rs2050191	4
rs2073044	5
rs2050190	2
rs3131283	2
rs2076535	1
rs2073045	1
rs6913309	4
rs2050188	1
rs9461739	2
rs9268401	3
rs9268402	2
rs6940690	2
rs9268403	1
rs9268404	1
rs9268412	1
rs2395151	1
rs9268416	3
rs13201792	1
rs9267810	2
rs9268428	1
rs9268429	1
rs7758215	1
rs7758128	1
rs9268431	2
rs2894253	2
rs2395153	3
rs9268432	1
rs17201665	2
rs9268433	1
rs9268435	1
rs8180659	2
rs9268447	1
rs505997	1
rs2395157	1
rs3117104	3
rs9268449	2
rs9268450	1
rs9268454	1
rs9268456	1
rs9268457	2
SNP6-32230450	2
rs28732201	2
rs9268459	1
rs6930777	1
rs9268461	1
rs4424066	1
rs1555115	1
rs1555114	1
rs2269425	1
rs17208629	8
rs17202259	2
rs12525722	2
rs3129950	1
rs10947233	4
rs3117099	5
rs17423691	3
rs17423698	2
rs3117098	1
rs17495592	1
rs9348883	1
rs12662906	2
rs16870123	2
rs6457566	2
rs17577980	4
rs7744293	1
rs13198563	2
rs3817981	1
rs3817980	1
rs3817979	1
rs3817976	9
rs3817971	1
rs3817969	2
rs3817967	1
rs1980493	1
rs9268480	1
rs2076528	8
rs2076527	4
rs2076526	2
rs9268481	1
rs13209014	2
rs3129954	2
rs4713523	1
rs9469107	4
rs4713524	3
rs2294882	1
rs9268482	6
rs2294878	3
rs3817965	3
rs3817964	1
rs9296026	2
rs3763304	1
rs3763306	2
rs12529850	1
rs34129552	3
rs2076524	6
rs28362680	1
rs2076523	1
rs9461742	2
SNP6-32478838	1
SNP6-32478857	1
SNP6-32478905	1
rs2076522	1
rs3793127	1
rs28362683	2
rs7747412	1
rs10947262	1
rs10947263	2
rs3806155	1
rs3806157	1
rs9268491	8
rs2849013	5
rs3763308	2
rs13191872	1
rs9268495	1
rs6926737	3
rs6927077	1
rs3763309	2
rs3096697	2
rs3763315	1
rs3763316	1
rs9268501	1
rs9268502	6
rs9268504	1
rs9268506	1
rs9268507	2
rs9268513	1
rs5007265	3
rs5007264	2
rs5007262	2
rs2071289	4
rs5007260	3
rs9268515	4
rs3129962	1
rs9268516	1
rs11961777	3
rs9391860	5
rs6931451	1
rs6911383	3
rs9405098	2
rs9268517	1
rs6932810	3
rs3129963	1
rs12215079	1
rs4502931	1
rs1061808	3
rs7759742	4
rs4959027	1
rs9268528	1
rs4959028	1
rs11553430	3
rs6930571	5
rs9268530	2
rs9268531	4
rs4959098	1
rs9268534	2
rs6908065	1
rs6908056	2
rs6930933	1
rs2001100	1
rs1061807	1
rs2395159	2
rs2227138	2
rs9268541	1
rs3135380	1
rs1269839	4
rs3135376	2
rs3135374	1
rs3135373	1
rs9268545	1
rs3135372	3
rs2157335	1
rs17606000	2
rs11553431	2
rs3135368	4
rs2395162	3
rs2395163	5
rs2395164	1
rs2395165	1
rs2395166	1
rs2395167	3
rs3130283	2
rs2213580	4
rs9268557	1
rs12524667	4
rs6912382	1
rs3135358	1
rs6935999	6
rs6936170	1
rs3135353	1
rs3135351	1
rs6457580	1
rs3129971	1
rs7771308	1
rs7738751	1
rs732162	1
rs1894552	2
rs2187818	2
rs3129844	2
rs9268577	1
rs9268578	1
