# Supplementary material for: Performance of HLA allele prediction methods in African Americans for class II genes HLA-DRB1, −DQB1, and –DPB1
Source: BMC Genet. 2014 Jun 16;15:72. doi: 10.1186/1471-2156-15-72 (PMC4074844; doi:10.1186/1471-2156-15-72)
Supplement: Additional file 6 — “The SNPs HIBAG utilized in the gene-specific ACCESS local ancestry-balanced models with results displayed in Table 5”. [file 1471-2156-15-72-S6.xlsx]

## Sheet: Sheet1
Additonal File 6: the SNPs HIBAG utilized in the gene-specific ACCESS local ancestry-balanced models with results displayed in Table 5.
DRB1			DQB1			DPB1
SNP	COUNT		SNP	COUNT		SNP	COUNT		Abbreviations:	SNP = dbSNP identifier
rs3134945	1		rs430916	1		rs3179306	1			Count = number of classifiers (out of a total of 25) within which each SNP appears
rs7356880	1		rs3177928	1		rs2857129	3
rs3129861	1		rs1041885	1		rs6929867	1
rs3135335	1		rs2213585	1		rs2857121	1
rs7753264	1		rs12529093	1		rs2857114	1
rs3135398	2		rs28895103	1		rs2857113	1
rs3129864	2		rs8192587	3		rs2621331	3
rs3129866	4		rs28895187	1		rs11244	1
rs5000563	3		rs4632888	1		rs2070120	1
rs41268928	3		rs9268834	1		rs2070121	1
rs3135396	2		rs9791337	1		rs2071473	1
rs3135395	1		rs9268854	1		rs45459295	1
rs9268627	2		rs8192584	1		rs2856995	1
rs3129871	2		rs7766843	1		rs1383258	1
rs9268632	3		rs9268907	1		rs17501287	1
rs9268634	1		rs9469120	1		rs2071472	1
rs3134943	1		rs9268927	1		rs2071471	1
rs6926336	1		rs9268973	1		rs2071468	1
rs3129875	1		rs9268977	1		rs3763354	3
rs3129876	1		rs9269043	1		rs9784858	1
rs9268645	2		rs7452863	1		rs16870907	4
rs3129877	1		rs9366801	1		rs2856993	1
rs3135392	1		rs915894	1		rs13209654	1
rs6926374	1		rs9269110	1		rs6905122	1
rs3129881	2		rs9378212	1		rs6925336	1
rs9501628	1		rs6925041	1		rs28366302	2
rs3129882	1		rs9269182	3		rs241451	3
rs184003	1		rs9391786	1		SNP6-32904729	1
rs3129883	3		rs7748435	1		rs241445	1
rs3129884	1		rs7748472	1		rs762808	1
rs3129885	1		rs7748494	1		GA023745	2
rs3135391	1		rs3134931	1		rs2228396	1
rs2239805	2		rs2395200	1		rs241433	2
rs2239803	2		rs2395209	1		rs4148872	2
rs2269422	2		SNP6-32605940	2		rs241430	1
rs2239802	2		rs2854048	2		rs4148871	1
rs3177928	2		rs3179306	1		rs9500915	1
rs7196	1		rs35067512	2		rs241429	1
rs7197	1		rs17879125	1		rs241428	1
rs1051336	1		rs17885011	1		rs3819714	1
rs1041885	1		rs35096981	1		rs17583244	1
rs2070600	1		rs34291045	1		rs3819721	1
rs9268668	1		rs28366298	1		rs1871665	1
rs17201595	2		rs28366314	1		rs9276810	1
rs3129890	1		rs9270600	1		rs6924102	1
rs9469112	1		rs35372932	1		rs4713599	2
rs12525707	1		rs9270614	2		rs2071463	1
rs13209045	1		rs9270665	1		rs2071541	1
rs6937545	1		rs2760985	1		rs3198005	1
rs28895171	1		rs477515	1		rs1057373	2
rs7776297	1		rs2516050	3		rs13215	1
rs28895187	1		rs9469093	1		rs4711312	1
rs1800624	1		rs9270856	1		rs1057149	1
rs7763262	1		rs10947317	1		rs16871026	2
rs4632888	1		rs9270911	1		rs16871027	2
rs204995	3		rs2858870	1		rs2071482	1
rs9268835	1		rs602427	1		rs28366314	4
rs6923504	3		rs9270986	1		rs17533167	1
rs6903608	2		rs616187	2		rs12527715	1
rs9268839	1		rs9271055	1		rs241423	1
rs6940063	1		rs1269839	1		rs16871037	1
rs204993	1		rs2858866	2		rs1351382	3
rs9268856	3		rs486912	3		rs2071535	4
rs9268863	1		rs9461776	2		rs241418	2
rs9268864	1		rs3021303	1		rs9276825	1
rs2071292	1		rs643889	2		rs17599077	1
rs4428528	1		rs12206257	2		rs1383269	1
rs9268879	2		rs481245	1		rs1383268	1
rs9268880	2		rs660895	2		rs9276834	1
rs9268885	1		rs17840121	2		rs7453903	1
rs9268887	6		rs673002	1		rs9276846	1
rs9268897	1		rs13206219	1		rs28724900	1
rs9268906	1		rs673336	2		rs2621423	1
rs9268907	2		rs5021726	2		rs2170185	3
rs9268911	1		rs3997868	1		rs9276909	1
rs9268923	1		rs502771	1		rs2127675	1
rs9268924	1		rs8192564	1		rs7760573	1
rs9268925	1		rs502055	3		rs7740473	2
rs9469120	2		rs13207945	1		rs35265698	2
rs2395188	2		rs13208027	3		rs7761882	1
rs9268970	1		rs9271246	2		rs241410	1
rs9268973	2		rs2858862	1		rs241409	1
rs9268977	1		rs4530903	1		rs3749980	1
rs9268979	1		rs4532479	1		rs241408	2
rs9268980	2		rs2858859	1		rs17508324	1
rs9368726	2		rs9271325	1		rs17430286	1
rs2157338	2		rs391755	1		rs9276915	1
rs2187823	1		rs6931277	1		rs9500924	1
rs9286789	2		rs9271347	1		rs241402	1
rs9286790	1		rs9271348	1		rs241401	2
rs35954087	2		rs3135005	2		rs1591	1
rs9269069	1		rs11751024	1		rs9469310	1
rs9269071	1		rs9271363	2		rs154983	2
rs9348886	2		rs9271366	3		rs154981	1
rs9269081	2		rs9271489	1		rs154980	2
rs6924267	1		rs34846487	1		rs149392	2
rs17209754	1		rs9271562	1		rs154974	4
rs9269102	2		rs17533090	1		rs154972	1
rs13211921	1		rs2097431	2		rs181997	2
rs9269110	1		rs17533167	1		rs241457	1
rs9378212	2		rs9271586	1		rs34350244	1
rs9269164	1		rs3129763	3		rs68600	1
rs9378213	2		rs9271589	2		rs2071556	1
rs7748435	1		rs3135003	2		rs1042337	2
rs7748472	3		rs28421666	2		rs6929298	1
rs7749057	1		rs34518860	1		rs194675	1
rs9394098	2		rs9271776	1		rs714289	1
rs9394101	5		rs34217071	2		rs6934214	1
rs1964995	3		rs3129768	2		rs17617333	1
rs11752428	1		rs9271891	1		rs17583782	1
rs2395200	2		rs6928272	4		rs45514397	1
rs41553512	4		rs3104386	1		rs12206377	1
SNP6-32595220	1		rs9272070	3		rs10484567	1
rs28490179	4		rs9272143	3		rs17583852	1
rs204990	1		rs4424079	2		rs1480380	1
rs3179306	2		rs9272218	1		rs3130595	1
rs9269693	1		rs17211510	1		rs17583915	1
rs3830135	2		rs3104369	1		rs129654	1
rs17879125	1		rs28383344	2		rs1063478	1
rs17885011	2		rs41545012	1		rs1050391	2
rs35096981	1		rs12722042	2		rs9378127	1
rs34291045	1		rs2187668	4		rs209474	2
rs28366298	3		rs28383399	1		rs6906517	1
rs28366302	3		SNP6-32717083	3		rs1431395	2
rs28366314	3		SNP6-32717104	2		rs9276933	1
rs35265698	1		rs9272744	3		rs206783	2
rs34350244	1		rs9272783	2		rs1367727	1
rs9270600	4		GA005592	1		rs206785	2
rs35372932	3		rs9273012	1		rs17584088	1
rs9270614	1		rs34276369	3		rs10484568	1
rs9270652	2		rs17843604	2		rs17220479	1
rs9270665	5		rs9273325	2		rs620202	1
rs2760985	2		rs9273327	1		rs485502	1
rs11752754	2		rs28483633	3		rs17220493	1
rs11757382	2		rs9273349	2		rs3918143	1
rs477515	1		rs6905282	2		rs34530779	1
rs6938928	3		rs6905775	1		rs1063379	1
rs2516050	3		rs7744001	1		rs2071876	2
rs2516049	3		rs447903	1		rs3918140	2
rs2454138	3		rs7744020	3		rs1049526	1
rs2071279	1		rs6905975	1		rs16871297	1
rs2647062	1		rs6905837	4		rs9276942	2
rs34102154	2		rs6928482	1		rs12722042	1
rs9270911	3		rs9273363	3		rs11967576	1
rs13214858	3		rs9273368	4		rs206775	1
rs602427	3		rs28672722	1		rs2187668	4
rs8192576	1		rs28724231	2		rs206767	1
rs602457	1		rs1063355	1		rs9276964	2
rs9270984	1		rs9273448	1		rs3128947	3
rs9270986	2		rs34815750	1		rs28383399	2
rs615698	8		rs9273470	4		rs176248	1
rs616187	1		rs2854275	3		rs2395300	1
rs618095	3		rs1130399	2		rs9276970	4
rs9271055	3		rs28746809	4		rs12191230	1
rs2858866	5		rs3830058	1		rs2395301	1
rs486912	1		GA005627	3		rs12199692	1
rs4713555	1		SNP6-32742347	4		rs13205975	1
rs9461776	1		GA005630	3		rs3128931	1
rs3021303	2		rs6908943	1		rs35776718	1
rs643889	2		rs3852215	2		rs416622	1
rs12660719	3		rs2647025	4		rs9276976	1
rs482205	1		rs2856698	1		rs3129303	1
rs482162	1		rs3135000	1		rs2582	2
rs12206257	3		rs3134996	3		rs378352	1
rs481245	4		rs9274689	1		rs365066	1
rs9271100	2		rs9274741	1		rs9276980	3
rs566861	2		rs510321	1		rs369150	1
rs647035	2		rs9275053	2		rs2284191	1
rs660895	3		rs1694112	3		GA005592	1
rs536810	3		rs9275134	1		rs396090	2
rs17840121	2		rs9275136	1		rs6911639	1
rs673002	1		rs17212090	1		rs3763342	1
rs13206219	3		rs9275141	1		rs4711313	3
rs673336	1		rs9275144	2		rs6457698	3
rs9271170	1		rs17212223	1		rs6457699	1
rs674313	3		rs3021061	1		rs6457700	1
rs13206639	1		rs2856695	1		rs2163472	1
rs1281937	2		rs17206012	1		rs13198486	1
rs5021726	3		rs9275152	1		rs11964504	2
rs3997868	1		rs3134976	2		rs11964507	2
rs502917	2		rs7755224	2		rs11964551	1
rs502055	1		rs3021058	4		rs6936620	1
rs13207945	3		rs17212420	1		rs3130604	1
rs13208027	2		rs9275154	1		rs11758154	1
rs9271246	1		rs9275160	1		rs9276996	1
rs7449585	2		rs9275162	1		rs4713605	1
rs35759989	1		rs2856692	1		rs9273327	1
rs9271286	1		rs12528365	1		rs6906636	2
rs3129750	3		rs9275169	2		rs419434	2
rs9271300	3		rs2856688	3		rs3130606	1
rs9271303	2		rs28747023	2		rs435119	1
rs2395223	4		rs28747027	2		rs6933782	1
rs642093	3		rs3129716	1		rs28483633	3
rs4532479	1		rs4538748	1		rs423639	1
rs2858859	1		rs7775228	2		rs17220695	2
rs5004276	1		rs9469219	1		rs17214311	1
rs9271325	1		rs9469220	2		rs13203651	3
rs13204672	1		rs17581061	3		rs9296067	3
rs6931044	1		rs5002702	1		rs10456417	2
rs6931277	5		rs11758358	1		rs9276997	1
rs9271347	3		rs4713586	1		rs9277002	1
rs9271348	1		rs9275224	1		rs3129301	1
rs3135005	1		rs2858319	1		rs2099239	1
rs11751024	1		rs9275273	2		rs6930399	1
rs9271366	2		rs9275282	2		rs3097648	1
rs34012154	3		rs5000634	1		rs13210472	2
rs9271488	3		rs3129720	1		rs9277019	1
rs9271489	2		rs17427445	1		rs443623	2
rs9271498	1		rs6457617	1		rs13215763	1
rs9271514	4		rs2647016	3		rs9277025	1
rs9271539	1		rs6457619	2		rs9277026	1
rs9271562	1		rs6457621	1		rs9277027	2
rs17533167	1		rs6457622	1		rs9277029	2
rs9267821	2		rs9357152	1		rs3135195	1
rs3129763	1		rs9394113	1		rs7744020	1
rs9271588	2		rs9275308	1		rs380468	1
rs17599077	1		rs9275310	1		rs379057	2
rs9271589	1		rs2646998	1		rs3128943	1
rs3135003	1		rs9275316	1		rs2858458	1
rs9271640	1		rs6934725	2		rs6914052	1
rs28421666	2		rs1794282	1		rs423196	1
rs34518860	3		rs9275332	2		rs444821	4
rs9267822	1		rs9275333	3		rs9277053	4
rs9271776	3		rs17427564	1		rs3097657	1
rs9271842	1		rs9275334	1		rs663310	2
rs34217071	1		rs3135006	1		rs7774158	1
rs9271891	1		rs17427599	5		rs441576	1
rs6928272	1		rs3135190	1		rs9277059	1
rs9272070	5		rs9275375	1		rs2567274	3
rs9272130	2		rs9275376	3		rs430620	1
rs9272143	2		rs2856720	1		rs450745	1
rs9272218	1		rs9275384	3		rs440841	1
rs9272219	3		rs9275386	4		rs7763404	2
rs3104369	1		rs9275390	1		rs9277174	1
rs28407322	1		rs11752643	1		rs9277175	1
rs28383344	1		rs9275393	1		rs9277196	2
rs2187668	1		rs9275406	4		rs3130183	1
SNP6-32717083	1		rs9275407	2		rs435549	1
SNP6-32717104	4		rs9275417	1		rs3130184	1
rs9272783	2		rs9275418	2		rs367645	1
rs9273012	1		rs35406540	2		rs376877	2
rs34276369	1		rs399950	1		rs3135402	1
rs17843604	1		rs2858305	1		rs5875431	5
rs9273327	2		rs9275423	2		rs17220829	2
rs28483633	1		rs9275424	2		rs2116260	4
rs6905282	1		rs1794512	1		rs28672722	1
rs6905775	1		rs2856705	4		rs2116262	2
rs7744001	2		rs2856704	1		rs4551215	6
rs6905837	1		rs9275434	1		rs6457709	1
rs9273363	2		rs1794275	1		rs7741912	3
rs9273368	5		rs9275436	1		rs422544	2
rs28672722	2		rs9275439	1		rs2395309	2
rs28724231	2		rs9275440	2		rs588997	1
rs9273448	1		rs436845	1		rs6457710	4
rs6907458	1		rs17499655	1		rs9277334	3
rs2854275	1		rs9275473	1		rs28724231	4
rs3830058	1		rs9275482	3		rs9277335	3
SNP6-32742347	2		rs9275483	1		rs9469325	1
GA005630	2		rs34751870	1		rs9469329	1
rs6908943	1		rs9275523	1		rs17214519	2
rs2071277	1		rs9275524	2		rs6920104	1
rs3852215	2		rs12663935	3		rs3077	2
rs9274689	1		rs9275555	2		rs2071362	1
rs3134994	2		rs16898264	3		rs7751953	2
rs9274741	1		rs16898262	1		rs6920116	2
rs9275053	2		rs9275561	2		rs2301226	1
rs3129781	1		rs6932517	1		rs9469331	1
rs1694112	3		rs9275570	3		rs3179779	1
rs9275136	1		rs3957145	1		rs3180553	2
rs17212090	1		rs4273728	1		rs3180551	1
rs9275141	5		rs4273729	1		GA023780	1
rs3021061	2		rs17581326	2		rs7768345	1
rs2856695	2		rs17615250	2		rs3830066	2
rs17206012	2		rs9275573	2		rs3830065	2
rs9275152	1		rs9275579	3		rs36081724	7
rs3134976	2		rs12203586	1		SNP6-33145452	1
rs3021058	1		rs9378124	1		rs52808337	3
rs9275154	1		rs9378125	1		rs28452918	2
rs206017	1		rs9275590	1		rs13213149	1
rs3134974	2		rs7765379	1		rs9277342	2
rs4947342	2		rs2858331	1		rs4501465	2
rs28746976	1		rs9275595	1		rs4640928	3
rs12528365	1		rs7454108	1		rs6914849	2
rs9275169	2		rs2647088	2		rs9380336	2
rs2856688	1		rs3957146	2		rs9380338	2
rs6901504	2		rs2647089	2		rs9348904	1
rs9275184	1		rs9275596	1		rs1431399	2
rs28747023	1		rs3916766	1		rs9357156	5
rs28747027	1		rs3129730	2		rs1431401	2
rs7774434	3		rs3998158	1		rs2051548	1
rs7774573	2		rs3957147	2		rs9380340	8
rs206018	1		rs5024431	1		rs9394130	1
rs7775055	2		rs13214718	1		rs9296073	5
rs9469219	2		rs9275690	1		rs9296074	1
rs9469220	3		rs9469230	1		rs987870	8
rs4713586	2		rs12182351	2		rs2071349	4
rs9267833	1		rs9275828	1		rs2071351	4
rs3129718	1		rs9267898	1		rs2854275	1
rs9275224	1		rs2859063	1		rs2071353	1
rs9275245	2		rs9276007	1		rs2071354	6
rs35590476	1		rs9276132	1		rs3135021	2
rs5000635	1		rs2395107	1		rs7770418	1
rs3129720	1		rs2859105	1		rs7750458	6
rs2858313	1		rs9276189	1		rs2073520	5
rs2071293	2		rs9276228	1		rs2567279	1
rs17604492	1		rs9276234	1		rs1431402	2
rs2647016	1		rs549182	1		rs1431403	8
rs6457619	2		rs9276288	1		rs3097671	2
rs7745040	1		rs2859074	1		rs7760936	4
rs2647003	1		rs6457643	1		rs2567281	2
rs9348891	1		rs3130303	2		rs1042151	1
rs9394113	2		rs6457644	1		SNP6-33156664	9
rs9275310	1		rs7773441	1		rs9277356	2
rs2856664	1		rs9717634	1		rs17221171	1
rs9275312	1		rs511027	2		rs7770370	1
rs2646996	1		rs9276403	2		rs2856826	2
rs9275319	1		rs9276425	1		rs928976	5
rs2856726	1		rs17432921	1		rs2567290	2
rs2071286	1		rs416352	2		rs9500928	1
rs9275330	1		rs2213567	1		rs9277357	1
rs9275333	1		rs17500510	1		rs9277378	3
rs2858312	2		rs9276435	1		rs9277381	1
rs9275338	1		rs9276460	1		rs9277384	2
rs17427599	1		rs4585553	1		rs3128961	1
rs2856723	1		rs376549	2		rs9277392	1
rs3135190	1		rs9276480	1		rs9277394	2
rs2856720	2		rs9276488	1		rs9277409	1
rs2858309	1		rs439303	1		rs9277410	1
rs9275388	1		rs9276490	1		rs9277419	2
rs9275390	1		rs7769959	1		rs9277421	1
rs9275391	1		rs7769979	1		rs9277428	3
rs9275393	1		rs7774954	1		rs9277437	1
rs9275399	1		rs9267947	1		rs41559424	1
rs2858308	1		rs4947347	1		rs9277462	2
rs9275418	2		rs9276585	1		rs9277464	2
rs2858305	1		rs1573648	1		rs9277468	1
rs35120848	1		rs9276586	1		rs3097675	2
rs9275424	1		rs35439528	1		rs9277471	1
rs9275425	1		rs9267950	1		rs9277479	1
rs2647051	3		rs9296044	1		rs9277480	4
rs9275427	1		rs6457656	1		rs9277488	2
rs9275428	1		rs1383265	1		rs9277495	3
rs2856704	1		rs9276612	1		rs9277497	1
rs9275436	1		rs12660504	1		rs9277515	1
rs9275464	2		rs9276644	1		rs9277518	1
rs3134799	1		rs9267814	1		rs9277533	2
rs3134995	1		rs12661352	1		rs9277534	2
rs9275468	1		rs4947348	1		rs9277539	2
rs9275475	1		rs9276689	1		rs9501255	1
rs35332745	1		rs13203859	1		rs9277540	4
rs404860	1		rs13203581	1		rs9277541	5
rs9275511	1		rs2621391	1		rs9277542	1
rs35472821	1		rs2857165	1		rs9277548	3
rs9275522	1		rs9276721	1		rs9277549	1
rs16898262	3		rs2621378	1		rs9277554	2
rs10947332	1		rs2621376	1		rs9501259	2
rs4947344	2		rs1559876	1		rs9277555	2
rs3957145	1		rs9276729	1		rs3128963	1
rs9275572	1		rs6937723	1		rs3128964	2
rs17427887	1		rs6938180	2		rs5875436	1
rs12203586	1		rs4947350	1		rs3128965	1
rs3129729	2		rs2199874	1		rs3128966	4
rs9275592	1		rs2857136	1		rs3117229	1
rs9275595	1		rs2857130	1		rs3130186	2
rs7454108	2		rs2621336	1		rs3091281	2
rs2647089	1		rs6929867	1		rs9277558	1
rs9275596	3		rs2621333	1		rs9277560	2
rs3916766	2		rs7383433	1		rs9277561	3
rs3104402	1		rs11244	1		rs3117227	2
rs3998159	1		rs2856997	1		rs9296075	3
rs3134797	2		rs2071472	2		rs9296076	3
rs3104405	1		rs2071469	1		rs9277565	1
rs6936707	1		rs1894407	1		rs9277566	1
rs9275614	2		rs2621322	1		rs3097649	1
rs9275615	1		rs9784876	1		rs9277568	1
rs1150752	1		rs11751981	1		rs3130188	3
rs13214718	1		rs2856993	1		rs3091282	1
rs9275698	1		rs13209654	2		rs9296077	2
rs379464	1		rs2857100	1		rs9296078	1
rs2395241	1		rs241456	2		rs3097650	3
SNP6-32800565	1		rs241453	1		rs3097651	2
rs9275921	1		rs241447	2		rs3117226	2
rs2859063	1		rs241445	1		rs9501267	1
rs9276014	2		rs762808	1		rs2068204	1
rs9276015	1		rs183585	1		rs3128972	3
rs8192589	1		rs9469282	1		rs10484569	2
rs9276021	1		rs13208583	1		rs2179919	1
rs17421624	1		rs9501227	1		rs2281390	2
rs9276192	1		rs241430	1		rs3128917	1
rs9276292	1		rs17583244	1		rs7763822	2
rs9276296	1		rs2071465	1		rs6928954	1
rs9276298	2		rs2071552	1		rs2295119	2
rs9276300	1		rs6916062	1		rs3128918	2
rs8192585	1		rs4713598	1		rs3130189	1
rs12183007	1		rs9276810	1		rs3130190	1
rs13214143	2		rs8842	1		rs3130191	1
rs13214069	2		rs3198005	1		rs9461835	1
rs8192584	1		rs16871026	1		rs3117221	3
rs9276351	1		rs16871037	1		rs3130195	2
rs7773441	1		rs4148879	1		rs3117219	1
rs12203644	1		rs4713600	1		rs3117218	2
rs2395249	1		rs20547	1		rs2144016	1
rs2894289	1		rs9276816	1		rs2179916	2
rs5021450	1		rs1055559	1		rs3130197	2
rs2051598	1		rs6906376	2		rs6914616	2
rs3132946	1		rs241415	1		rs3130198	2
rs2227128	1		rs7740137	1		rs3117213	5
rs9276428	1		rs1963772	1		rs7757520	1
rs9276432	3		rs7761882	1		rs3117211	1
rs9276433	1		rs241411	1		rs9275053	2
rs204895	1		rs3749981	1		rs2395319	2
rs2239800	1		rs1591	1		rs9501269	1
rs443198	1		rs3130349	1		rs3117242	2
rs9276465	3		rs1585894	1		rs6914329	3
rs4415152	1		rs1573650	1		rs3128924	2
rs5017092	2		rs386543	1		rs3117239	2
rs9276480	2		rs154983	1		rs6925184	2
rs9276482	1		rs9276922	1		rs9269693	1
rs9276487	1		rs194677	1		rs3129781	1
rs9276488	2		rs9501239	1		rs4282438	2
rs3830041	1		rs154978	1		rs4412248	1
rs375244	1		rs3132131	2		rs9296079	1
rs7774443	2		rs9268005	1		rs16868789	1
rs3134930	2		rs154972	1		rs9500937	1
rs2301271	1		rs154971	1		rs9277619	2
rs2395258	1		rs3132132	1		rs2064476	2
rs13199524	4		rs10751	1		rs11753476	1
rs762815	1		rs23544	2		rs2064473	2
rs2051549	1		rs1042337	1		rs17221248	1
rs2071548	2		SNP6-33013064	1		rs9368752	1
rs6902723	1		rs714289	3		rs3117234	2
rs9348894	1		rs6934214	2		rs3117233	4
rs9276586	1		rs6934645	1		rs9501271	1
rs6932639	1		rs9268035	1		rs3117232	2
rs9276606	1		rs12206377	1		rs3128929	1
rs6901084	1		rs35029304	1		rs3130215	2
rs6457657	1		rs16871169	1		rs3117230	1
rs6936428	1		rs17583852	1		rs3128930	1
rs6457663	1		rs189865	1		rs872956	2
rs397081	2		rs6899309	1		rs9275134	2
rs2857212	1		rs16871226	1		rs9296080	3
rs2267645	1		rs3134943	1		rs9296081	3
rs2857205	1		rs150360	2		rs11965763	4
rs9276644	2		rs1431393	1		rs9501272	4
rs2857201	1		rs9276933	1		rs9380343	1
rs2170183	1		rs206783	1		rs9394133	1
rs479536	1		rs16871255	1		rs6937034	1
rs13212165	1		rs1367727	1		rs6937061	1
rs4947348	2		rs206786	2		rs11751659	1
rs4947349	4		rs11964188	1		rs9348907	1
rs2857190	1		rs17840186	6		rs9277630	3
rs2621404	1		rs3129296	1		rs733208	1
rs2857189	2		rs620202	1		rs2016780	1
rs1269855	1		rs176250	1		rs9277637	1
rs2086399	3		rs11908	2		rs9277638	1
rs28986359	1		rs17220493	1		rs766932	1
rs28986364	1		rs206780	1		rs9277639	1
rs10484564	1		rs3132928	1		rs6457714	1
rs2857178	1		rs206775	1		rs1810472	2
rs12665315	1		rs9276952	1		rs6457715	1
rs1475961	1		rs206766	1		rs9277642	1
rs1158785	1		rs11966070	1		rs9277644	1
rs3096690	1		rs3128936	1		rs9277656	3
rs9276714	1		rs416622	2		rs9277661	1
rs2157082	1		rs2284191	1		rs3129294	1
rs9276719	1		rs6911639	1		rs3129290	2
rs1475960	2		rs4713604	1		rs3117035	1
rs2857153	1		rs4486068	1		rs3117033	2
rs2621377	1		rs3130603	1		rs3129286	2
rs9276723	1		rs413887	1		rs3129282	1
rs9276729	3		rs423209	1		rs9277723	2
rs483574	1		rs13198486	2		rs7769761	1
rs3096695	1		rs11964551	1		rs3117021	1
rs6932969	2		rs3130604	1		rs3130228	1
rs7740209	1		rs9276995	1		rs9277744	1
rs482759	1		rs11758154	1		rs6913896	2
rs2621364	1		rs4713605	1		rs9277749	1
rs2621360	1		rs6457701	1		rs3130229	1
rs7755858	1		rs3130606	1		rs3117020	1
rs6919657	1		rs435119	1		rs3129274	1
rs1054684	1		rs10456417	1		rs9277756	1
rs2621336	1		rs9296068	1		rs17206012	1
rs2857116	1		rs9277002	1		rs3117008	1
rs2857115	1		rs6909462	2		rs9277765	1
rs2856995	1		rs2099239	1		rs9277766	1
rs2857111	1		rs6930399	1		rs3117005	1
rs1383258	2		rs3130166	1		rs3116998	1
rs2621326	2		rs3115552	1		rs9275152	1
rs2859579	1		rs3128941	1		rs3129270	2
SNP6-32892654	1		rs6934257	1		rs3116997	1
rs2071470	1		rs9277027	1		rs3129268	1
rs2071469	3		rs380468	1		rs6901221	2
rs1894406	1		rs429073	1		rs2294479	1
rs11751981	1		rs382198	2		rs9277770	1
SNP6-32898067	1		rs441576	1		rs3116993	1
rs16870919	2		rs2105929	1		rs2294478	1
rs440261	1		rs450745	1		rs3116992	1
rs2857100	4		rs3097662	1		rs2294474	2
rs241454	1		rs1035798	1		rs9277772	1
rs2849015	1		rs367645	1		rs2092305	1
rs241446	1		rs2116262	1		rs7756467	1
rs241445	1		rs422544	3		rs3129264	1
rs241441	2		rs2071362	1		rs9277814	1
rs241440	1		rs4713517	2		rs12529868	1
GA023745	1		rs7751577	1		rs9277839	2
rs241436	2		GA023780	1		rs3116983	2
rs241435	2		rs17509489	1		rs7771769	1
rs1800454	1		rs2301220	1		rs4711319	1
rs9469282	1		rs9277341	1		rs4713611	1
rs377763	1		rs9380338	1		rs9296083	2
rs9500915	1		rs2269422	2		rs9368755	2
rs2239701	1		rs9277395	1		rs9277884	1
401753	1		rs9277480	1		rs3129247	2
rs4148870	1		rs9277518	1		rs2760985	1
rs4713598	1		rs3128964	1		rs7754499	2
rs3763349	2		rs3130188	1		rs3129231	1
rs9357155	2		rs10484569	1		rs3129224	1
rs9276810	1		rs3117219	1		rs4947342	1
rs6936346	1		rs4713520	1		rs9277892	1
rs2071541	2		rs2395321	1		rs9391756	1
rs13215	1		rs9501269	1		rs2395364	2
rs16871026	1		rs6925184	1		rs760901	1
rs17213812	1		rs3117234	1		rs3129214	2
rs2071481	1		rs3117232	1		rs9277900	2
rs3763348	2		rs9296080	1		rs6913635	1
rs2071477	1		rs11965763	1		rs9277904	1
rs17213861	2		rs6457713	1		rs726599	1
rs508445	1		rs9277629	1		rs9277911	3
rs9276833	1		rs3131300	1		rs9277912	1
rs6905477	2		rs733208	1		rs9277914	2
rs7767277	2		rs9277632	1		rs9277916	3
rs10046277	1		rs2016780	1		rs9277920	1
rs10046115	1		rs3129294	1		rs9296088	2
rs549270	1		rs28366174	1		rs3129203	2
rs7761882	1		rs3117021	1		rs4713614	3
rs3130303	1		rs9277751	1		rs9368757	1
rs241407	1		rs3129270	1		rs9277927	3
rs17430286	1		rs3130236	1		rs9277928	3
rs6901158	1		rs1800684	1		rs9380351	1
rs9276916	1		rs2294478	1		rs2235499	1
rs9500924	1		rs2294477	1		rs734181	1
rs241402	1		rs2294474	2		rs2235498	1
rs6906128	1		rs477005	2		rs2257126	4
rs1573650	1		rs35410698	1		rs2855455	2
rs386543	3		rs12529868	1		SNP6-33244288	2
rs9469311	1		rs726599	1		rs2855448	2
rs154984	1		rs9277911	1		rs2855446	2
rs4947337	1		rs3116958	1		rs2855442	1
rs6924224	1		rs3129206	1		rs9368758	1
rs154978	2		rs9277927	1		rs2855440	1
rs3132131	1		rs2235499	1		rs2855437	1
rs424232	1		rs2235498	1		rs2855434	3
rs241457	2		rs2257126	1		rs2855430	1
rs154971	2		rs11964847	1		rs2744512	2
rs376549	1		rs11970384	2		rs2855428	3
rs68600	1		rs397596	1		rs9275184	1
rs1042337	1		rs6929484	2		rs2071026	2
rs6909172	1		rs12664467	1		rs2855426	2
rs194675	1		rs3132930	2		rs2071025	4
rs382259	1		rs10947251	1		rs2076311	1
rs45514397	2		rs503042	1		rs2855423	1
rs16871165	1		rs6940690	1		rs2744505	1
rs12206377	1		rs17577980	1		rs9277934	1
rs16871169	1		rs2076532	1		rs12526336	1
rs3101944	2		rs9469107	2		rs2855458	2
rs10484567	1		rs6927077	1		rs2855429	2
rs17583852	1		rs2157335	3		rs1546877	1
rs1480380	2		rs17606006	2		rs1050673	1
rs189865	1		rs13437404	1		rs2744537	2
rs194682	1		rs3135337	1		rs3117040	1
rs6899309	1		rs35399661	2		rs41266701	1
rs419132	2		rs3129713	1		rs110662	1
rs1063478	1		rs9275442	1		rs383711	3
rs11539216	1		rs28772320	1		rs421446	4
rs17617515	3		rs2859071	1		rs107822	1
rs377743	2		rs4275099	1		rs213210	1
rs1431393	1		rs10947340	1		rs213208	2
rs1431394	1		rs2621419	1		rs1567464	2
rs209475	1		rs1383263	1		rs213213	3
rs580962	2		rs2067577	1		rs386084	2
rs412657	1		rs11969496	1		rs439121	1
rs9276933	1		rs2228108	1		rs7759943	1
rs206783	4		rs9469285	1		rs213198	2
rs16871255	2		rs1871668	1		rs213220	3
rs206785	1		rs9469319	1		rs213221	1
rs429150	1		rs6901939	1		rs213226	1
rs683208	2		rs17214134	1		rs213202	2
rs3135330	1		rs9268202	1		rs465658	2
rs3129296	1		rs204993	1		rs213204	1
rs3918154	1		rs1018433	1		rs213207	1
rs17220493	1		rs493136	1		rs467508	1
rs3918143	2		rs2022059	2		rs7774573	1
rs2066752	1		rs3749967	1		rs446735	1
rs2066744	1		rs9268220	1		rs465151	1
rs2071876	3		rs9268221	1		rs3130257	1
rs1049526	1		rs498422	1		rs456261	1
rs565876	1		rs204992	2		rs15604	1
rs9391645	1		rs6935715	1		rs35404844	1
rs6907291	1		rs547077	1		rs12664430	1
rs206769	1		rs9268234	1		rs7775055	2
rs3128948	6		rs742697	1		rs2282851	1
rs176248	1		rs523627	1		rs3130099	2
rs12216336	1		rs9501611	1		rs1061783	3
rs2894311	1		rs3132940	1		rs2187889	5
rs9276969	1		rs742582	1		rs7775228	1
rs9276970	1		rs1003878	1		rs2239839	3
rs206762	1		rs9366793	2		rs1059231	1
rs592625	2		rs3129900	1		rs3130013	1
rs35776718	1		rs1033498	1		rs3106192	1
rs3129303	1		rs1033496	1		rs211455	2
rs408036	1		rs2022532	1		rs3130274	1
rs365066	1		rs9268256	1		rs211452	2
rs2269426	4		rs3132955	1		rs3130003	1
rs86567	1		rs1555117	1		rs9275212	1
rs404557	2		rs2849013	1		rs9278025	1
rs403414	2		rs2071278	1		rs2747479	1
rs4713603	1		rs3117135	1		rs6923740	1
rs13207475	1		SNP6-32425546	1		rs2747476	1
rs9276990	1		rs3132963	1		rs6942045	2
rs6457700	1		rs2395148	1		rs17581061	1
rs2395304	1		rs1265759	1		rs465474	1
rs11964504	1		rs11967329	1		rs461964	3
rs1367731	1		rs2395150	1		rs9469419	1
rs2395305	2		rs9267821	1		rs211462	2
rs9276995	3		rs2894250	2		rs211458	1
rs410283	1		rs6934200	1		rs395832	2
rs6911658	2		rs9268347	1		rs3116713	1
rs3130607	1		rs9268357	1		SNP6-33492451	2
rs423639	2		rs4713521	1		rs1705003	1
rs17220695	1		rs3129934	1		rs211456	2
rs17214311	2		rs3129937	1		rs2076775	2
rs13203715	1		rs3132935	1		rs761582	1
rs9296068	1		rs2076535	1		rs11758358	2
rs1559876	1		rs2050189	1		rs9394145	2
rs3130166	1		rs9268414	1		rs10807124	1
rs411337	1		rs9268429	1		rs11964724	2
rs9277019	2		rs2894253	1		rs12204193	1
rs13215763	2		rs2894254	1		rs1755044	1
rs449676	1		rs9268433	1		rs2772386	1
rs448733	2		rs1044506	1		rs28605404	1
rs444821	1		rs8180659	1		rs4713586	1
rs412065	1		rs3131296	1		rs2247385	2
rs663310	1		rs9268455	2		rs3130032	3
rs393906	2		rs3129948	1		rs1755047	2
rs441576	1		rs9268474	1		rs2772374	2
rs430620	1		rs17208629	1		rs3857558	1
rs3130177	2		rs12529106	1		rs68191	1
rs440841	2		rs9348883	1		rs9469457	2
rs9277174	1		rs12662906	1		rs435945	1
rs367645	1		rs9268477	1		rs210203	2
rs6457709	1		rs17495612	2		rs5000098	4
rs34937821	1		rs9267833	2		rs9296094	3
rs9277334	1		rs3817973	1		rs9469491	1
rs9277335	1		rs8192567	1		rs6910233	2
rs3077	1		rs12661254	1		rs6914422	2
rs2071362	2		rs28362675	1		rs17627049	2
rs7751953	1		rs17604492	1		rs210134	1
rs1042190	1		rs2076526	1		rs210138	2
rs10223580	1		rs2294882	1		rs394199	2
rs2071353	1		rs2294878	2		rs407710	2
rs3135021	1		rs3817963	1		rs4559081	3
rs7750458	2		rs3763305	2		rs420361	2
rs1431402	4		rs2076525	1		rs396746	2
rs1431403	1		rs2076523	1		rs430655	2
rs7760936	1		rs2076522	2		rs35399661	1
rs1042151	1		rs3793127	1		rs9275140	1
rs9296015	2		rs206019	1		rs3134977	3
rs9277384	1		rs9268497	1		rs7750477	1
rs9277396	1		rs3129959	3		rs3129713	1
rs9277409	1		rs5007262	1		rs4248168	1
rs17207986	2		rs6938337	1		rs9275223	1
rs9277463	1		rs6918317	1		rs2647001	6
rs9277472	1		rs3129966	1		rs10484561	2
rs9277533	2		rs3134799	1		rs9275353	3
rs3117229	1		rs4959098	1		rs3135001	1
rs9267992	1		rs404860	1		rs9275442	1
rs3130186	1		rs9268541	1		rs9275582	2
rs9461832	1		rs3135366	1		rs3129728	2
rs9277558	3		rs6912382	1		rs3129731	1
rs9277561	1		rs3135363	2		rs28772320	3
rs9296075	3		rs6935999	1		rs2858892	2
rs9277565	1		rs3135353	1		rs9276024	3
rs3097649	1		rs2395170	1		rs9276126	2
rs9277568	1		rs7738751	1		rs2859090	1
rs3091282	3		rs3135343	1		rs2859071	1
rs3091283	2		rs3135342	1		rs4275099	6
rs3128970	3		rs9268585	1		rs2621419	2
rs9296077	4		rs9268589	1		rs2621400	3
rs9501263	1		rs3129853	1		rs7742120	1
rs9296078	1		rs4988822	6		rs9501225	1
rs3097650	2		rs4988821	1		rs2647017	1
SNP6-32191514	1		rs9268603	1		rs2858313	3
rs6938877	1		rs7356880	1		rs9275310	1
rs11961203	1		rs3135334	1		rs1794282	3
rs13209014	1		rs3135398	3		rs9275331	1
rs11964847	1		rs3129866	1		rs9275334	1
rs35746374	1		rs5000563	2		rs9275373	1
rs11967083	1		rs3135396	1		rs9270856	1
rs6929874	2		rs3129867	2		rs2647047	1
rs12664467	1		rs2395177	1		rs9275382	1
rs3132930	2		rs6939115	1		rs9275385	1
rs3115561	1		rs3129869	1		rs10947317	1
rs2022539	1		rs9268628	2		rs11752643	3
rs3096679	1		rs6926336	1		rs9275423	3
rs10947251	2		rs3129876	1		rs1794275	2
rs9268164	3		rs429853	1		rs9275441	2
rs503042	4		rs3129878	1		rs13214858	2
rs475909	1		rs6911777	1		rs9275524	2
rs3129904	2		rs3129885	1		rs12663935	1
rs3117131	2					rs35067512	2
rs3129908	3					rs602427	2
rs3129928	1					rs9378125	1
rs7762877	1					rs9275593	1
rs6940690	2					rs2858331	1
rs9268412	1					rs7454108	1
rs17577980	2					rs9275596	1
rs2076532	2					rs3104402	1
rs9461742	2					rs3104403	2
rs17606000	2					rs3104405	1
rs17606006	1					rs3873444	2
rs6936170	1					rs3104410	1
rs1894552	1					rs6915986	1
rs3134977	3					rs9275613	1
rs4248168	1					rs13214718	1
rs9275223	1					rs9271055	1
rs9275353	1					rs9469224	1
rs9276024	1					rs9469230	1
rs2859071	1					rs9275765	1
rs10947338	1					rs9461799	1
rs7755792	1					rs3830135	1
rs4275099	1					rs9275817	1
rs10947340	1					rs4993852	1
rs12662462	2					rs763027	1
rs4318925	1					rs2859064	1
rs7742120	1					rs9276017	1
rs12183359	1					rs9276051	1
rs3819716	4					rs482162	1
rs11969496	1					rs9276288	1
rs17220199	1					rs2859074	1
rs9469284	1					rs9276298	1
rs2228108	1					rs17879125	1
rs9469285	1					rs9276302	1
rs9268005	1					rs6457644	1
rs9268035	1					rs9276351	1
rs9469084	1					rs647035	1
rs3115562	1					rs12203641	1
rs17201917	1					rs9276396	1
rs9268103	1					rs2051598	1
rs8111	1					rs17432921	1
rs9268104	1					rs17840121	1
rs9268131	2					rs2239800	2
rs9268132	1					rs9276442	2
rs4713517	1					rs673336	1
rs7758030	1					rs5017093	1
rs17422727	2					rs9276486	1
rs6925556	1					rs9276495	1
rs185819	1					rs5014418	1
rs2228628	3					rs5014417	1
rs9268163	2					rs9276502	1
rs6457536	1					rs13206639	2
rs1269851	2					rs9276534	1
rs3864302	1					rs9276554	2
rs9501173	1					rs9276581	1
rs6909790	1					rs2395263	1
rs6927379	1					rs11759423	1
rs9296020	1					rs9276585	1
rs531094	1					rs1573646	1
rs9501176	1					rs6903130	1
rs9268230	1					rs9276586	1
rs574710	1					rs6932639	1
rs539703	1					rs9276606	2
rs547077	1					rs6457661	1
rs7756177	1					rs1015575	1
rs9268234	2					rs2170183	1
rs2022669	1					rs35759989	1
rs742697	2					rs2857197	1
rs3130287	1					rs13212165	3
rs9394086	1					rs2857190	2
rs28732177	1					rs2621404	1
rs9348882	1					rs28986338	5
rs1474729	1					rs2086399	1
rs11753510	1					rs28986359	1
rs3129900	1					rs28986363	1
rs2555456	1					rs28986364	1
rs9368715	1					rs28986365	1
rs3817982	1					rs10484564	1
rs2022533	2					rs13203642	1
rs1033500	1					rs13203581	1
rs388629	1					rs2857178	1
rs3117134	3					rs2621394	1
rs7383258	2					rs4530903	1
rs3117121	1					rs12664558	1
rs761189	1					rs2857161	1
rs761187	1					rs2621383	1
rs9348878	2					rs2621378	1
rs1265758	1					rs9276729	2
rs3129907	1					rs2621372	2
rs3117114	2					rs9276734	1
rs204999	1					rs7382714	2
rs9268315	2					rs11964486	1
rs4713506	3					rs2621363	2
rs9268347	1					rs2857147	1
rs3129916	1
rs3129921	2
rs3129923	1
rs9268362	1
rs9268365	1
rs6903816	2
rs3129941	2
rs7763192	2
rs2050191	2
rs2050190	1
rs2076536	2
rs2076535	2
rs6913471	1
rs9268401	1
rs3129945	2
rs9268416	1
rs9268418	1
rs9268429	1
rs7758128	1
rs8180664	1
rs9268447	1
rs9268449	1
rs9268451	1
rs9268459	1
rs4373382	3
rs4424066	1
rs1555114	1
rs3129948	1
rs9268472	1
rs17202259	1
rs10947233	2
rs12525722	2
rs3129950	1
rs9268475	1
rs17423691	1
rs3117098	1
rs432953	1
rs9348883	1
rs12662906	2
rs3134603	2
rs13198563	1
rs3817971	1
rs12661254	1
rs2239688	1
rs2076527	1
rs4713524	1
rs4248166	6
rs2294883	1
rs2294881	6
rs3817965	1
rs3817964	1
rs3817963	1
rs3763304	1
SNP6-32478857	1
SNP6-32478905	2
rs2849013	1
rs10947260	1
rs10947262	1
rs10947263	1
rs3806155	1
rs3806157	1
rs3763308	1
rs13191872	1
rs9268493	1
rs9268494	1
rs9268495	1
rs9268497	10
rs3130347	1
rs3763309	1
rs3763314	1
rs3763315	1
rs9268507	1
rs9268513	1
rs5007264	5
rs5007260	1
rs9268515	3
rs3129962	1
rs6906730	1
rs9391860	1
rs6911383	1
rs9405098	1
rs6932810	1
rs3129963	1
rs9469108	1
rs9380294	1
rs4959027	1
rs9268528	1
rs9268531	1
rs6908056	3
rs6930933	1
rs2001100	3
rs2395159	1
rs34280838	1
rs9268556	1
rs2395164	1
rs2395165	1
rs2395167	1
rs3135366	1
rs9268557	1
rs6912382	1
rs3135363	2
rs6929953	1
rs3135353	1
rs408359	3
rs3135351	1
rs2395170	2
rs7738751	1
rs3135344	1
rs3129847	1
rs9268580	1
rs3129852	1
rs9469110	1
rs7774047	1
rs3129853	1
rs3134946	2
rs4348358	1
rs4988820	1
rs3135339	1
rs3096689	1
rs9268606	1
rs9501626	1
rs9268607	1
